# Supplementary material for: Single-cell multi-omics reveal stage of differentiation and trajectory-dependent immunity-related gene expression patterns in human erythroid cells
Source: Front Immunol. 2024 Aug 29;15:1431303. doi: 10.3389/fimmu.2024.1431303 (PMC11390661; doi:10.3389/fimmu.2024.1431303)
Supplement: Supplementary file 2 [file DataSheet2.zip]

Archive with 77 entries (75 files):
- Supplementary Data - Differential Gene Expression Analysis/
- __MACOSX/._Supplementary Data - Differential Gene Expression Analysis
- Supplementary Data - Differential Gene Expression Analysis/Pro Eb_ALL 3 DGE.csv
- Supplementary Data - Differential Gene Expression Analysis/Normal Early Erythroid Cells vs Normal Neutrophils DGE.csv
- Supplementary Data - Differential Gene Expression Analysis/Ortho Eb_ALL 3 DGE.csv
- __MACOSX/Supplementary Data - Differential Gene Expression Analysis/._Ortho Eb_ALL 3 DGE.csv
- Supplementary Data - Differential Gene Expression Analysis/Poly Eb_ALL 2 DGE.csv
- __MACOSX/Supplementary Data - Differential Gene Expression Analysis/._Poly Eb_ALL 2 DGE.csv
- Supplementary Data - Differential Gene Expression Analysis/NK-cells_ALL 1 DGE.csv
- Supplementary Data - Differential Gene Expression Analysis/Intermediate Monocytes_ALL 3 DGE.csv
- Supplementary Data - Differential Gene Expression Analysis/Immature B-cells_ALL 2 DGE.csv
- Supplementary Data - Differential Gene Expression Analysis/Plasma Cells_ALL 2 DGE.csv
- Supplementary Data - Differential Gene Expression Analysis/CD8 Nai╠êve T-Cells_ALL 3 DGE.csv
- Supplementary Data - Differential Gene Expression Analysis/Poly Eb_ALL 3 DGE.csv
- __MACOSX/Supplementary Data - Differential Gene Expression Analysis/._Poly Eb_ALL 3 DGE.csv
- Supplementary Data - Differential Gene Expression Analysis/Immature B-cells_ALL 3 DGE.csv
- Supplementary Data - Differential Gene Expression Analysis/Intermediate Monocytes_ALL 2 DGE.csv
- Supplementary Data - Differential Gene Expression Analysis/.DS_Store
- __MACOSX/Supplementary Data - Differential Gene Expression Analysis/._.DS_Store
- Supplementary Data - Differential Gene Expression Analysis/Plasma Cells_ALL 3 DGE.csv
- Supplementary Data - Differential Gene Expression Analysis/CD8 Nai╠êve T-Cells_ALL 2 DGE.csv
- Supplementary Data - Differential Gene Expression Analysis/Pro Eb_ALL 2 DGE.csv
- Supplementary Data - Differential Gene Expression Analysis/Mature B-cells_ALL 1 DGE.csv
- Supplementary Data - Differential Gene Expression Analysis/Ortho Eb_ALL 2 DGE.csv
- __MACOSX/Supplementary Data - Differential Gene Expression Analysis/._Ortho Eb_ALL 2 DGE.csv
- Supplementary Data - Differential Gene Expression Analysis/Immature B-cells_ALL 1 DGE.csv
- Supplementary Data - Differential Gene Expression Analysis/NK-cells_ALL 2 DGE.csv
- Supplementary Data - Differential Gene Expression Analysis/Poly Eb_ALL 1 DGE.csv
- __MACOSX/Supplementary Data - Differential Gene Expression Analysis/._Poly Eb_ALL 1 DGE.csv
- Supplementary Data - Differential Gene Expression Analysis/Plasma Cells_ALL 1 DGE.csv
- Supplementary Data - Differential Gene Expression Analysis/Pro B-cells_ALL 1 ADT.csv
- Supplementary Data - Differential Gene Expression Analysis/Mature B-cells_ALL 3 DGE.csv
- Supplementary Data - Differential Gene Expression Analysis/DP T-cells_ALL 2 DGE.csv
- Supplementary Data - Differential Gene Expression Analysis/Normal Early Erythroid Cells vs Normal Classical Monocytes DGE.csv
- Supplementary Data - Differential Gene Expression Analysis/Pro Eb_ALL 1 DGE.csv
- Supplementary Data - Differential Gene Expression Analysis/DGE-merger ALL 1 2 3 vs Normal.ipynb
- __MACOSX/Supplementary Data - Differential Gene Expression Analysis/._DGE-merger ALL 1 2 3 vs Normal.ipynb
- Supplementary Data - Differential Gene Expression Analysis/Ortho Eb_ALL 1 DGE.csv
- __MACOSX/Supplementary Data - Differential Gene Expression Analysis/._Ortho Eb_ALL 1 DGE.csv
- Supplementary Data - Differential Gene Expression Analysis/Mature B-cells_ALL 2 DGE.csv
- Supplementary Data - Differential Gene Expression Analysis/NK-cells_ALL 3 DGE.csv
- Supplementary Data - Differential Gene Expression Analysis/Intermediate Monocytes_ALL 1 DGE.csv
- Supplementary Data - Differential Gene Expression Analysis/CD8 Nai╠êve T-Cells_ALL 1 DGE.csv
- Supplementary Data - Differential Gene Expression Analysis/Activated DP T-cells_ALL 2 DGE.csv
- Supplementary Data - Differential Gene Expression Analysis/CD8 Effector T-Cells_ALL 3 DGE.csv
- Supplementary Data - Differential Gene Expression Analysis/Pro B-cells_ALL 3 DGE.csv
- Supplementary Data - Differential Gene Expression Analysis/Baso Eb_ALL 2 DGE.csv
- Supplementary Data - Differential Gene Expression Analysis/ARG1+ Ortho Eb_ALL 1 DGE.csv
- __MACOSX/Supplementary Data - Differential Gene Expression Analysis/._ARG1+ Ortho Eb_ALL 1 DGE.csv
- Supplementary Data - Differential Gene Expression Analysis/CD4 Memory T-Cells_ALL 1 DGE.csv
- Supplementary Data - Differential Gene Expression Analysis/Classical Monocytes_ALL 3 DGE.csv
- Supplementary Data - Differential Gene Expression Analysis/CD4 Nai╠êve T-Cells_ALL 1 DGE.csv
- Supplementary Data - Differential Gene Expression Analysis/Normal Late Erythroid Cells vs Normal Classical Monocytes DGE.csv
- __MACOSX/Supplementary Data - Differential Gene Expression Analysis/._Normal Late Erythroid Cells vs Normal Classical Monocytes DGE.csv
- Supplementary Data - Differential Gene Expression Analysis/Classical Monocytes_ALL 2 DGE.csv
- Supplementary Data - Differential Gene Expression Analysis/CD8 Effector T-Cells_ALL 2 DGE.csv
- Supplementary Data - Differential Gene Expression Analysis/Pro B-cells_ALL 2 DGE.csv
- Supplementary Data - Differential Gene Expression Analysis/Baso Eb_ALL 3 DGE.csv
- Supplementary Data - Differential Gene Expression Analysis/CD4 Memory T-Cells_ALL 2 DGE.csv
- Supplementary Data - Differential Gene Expression Analysis/Activated DP T-cells_ALL 2 ADT.csv
- Supplementary Data - Differential Gene Expression Analysis/ARG1+ Ortho Eb_ALL 2 DGE.csv
- __MACOSX/Supplementary Data - Differential Gene Expression Analysis/._ARG1+ Ortho Eb_ALL 2 DGE.csv
- Supplementary Data - Differential Gene Expression Analysis/.ipynb_checkpoints/
- Supplementary Data - Differential Gene Expression Analysis/Normal Late Erythroid Cells vs Normal Neutrophils DGE.csv
- Supplementary Data - Differential Gene Expression Analysis/CD4 Nai╠êve T-Cells_ALL 3 DGE.csv
- Supplementary Data - Differential Gene Expression Analysis/Baso Eb_ALL 1 DGE.csv
- __MACOSX/Supplementary Data - Differential Gene Expression Analysis/._Baso Eb_ALL 1 DGE.csv
- Supplementary Data - Differential Gene Expression Analysis/DP T-cells_ALL 2 ADT.csv
- Supplementary Data - Differential Gene Expression Analysis/Pro B-cells_ALL 1 DGE.csv
- Supplementary Data - Differential Gene Expression Analysis/CD8 Effector T-Cells_ALL 1 DGE.csv
- Supplementary Data - Differential Gene Expression Analysis/CD4 Memory T-Cells_ALL 3 DGE.csv
- Supplementary Data - Differential Gene Expression Analysis/ARG1+ Ortho Eb_ALL 3 DGE.csv
- __MACOSX/Supplementary Data - Differential Gene Expression Analysis/._ARG1+ Ortho Eb_ALL 3 DGE.csv
- Supplementary Data - Differential Gene Expression Analysis/CD4 Nai╠êve T-Cells_ALL 2 DGE.csv
- Supplementary Data - Differential Gene Expression Analysis/Classical Monocytes_ALL 1 DGE.csv
- Supplementary Data - Differential Gene Expression Analysis/.ipynb_checkpoints/DGE-merger-checkpoint.ipynb
- __MACOSX/Supplementary Data - Differential Gene Expression Analysis/.ipynb_checkpoints/._DGE-merger-checkpoint.ipynb
