# Supplementary material for: Single-cell multi-omics reveal stage of differentiation and trajectory-dependent immunity-related gene expression patterns in human erythroid cells
Source: Front Immunol. 2024 Aug 29;15:1431303. doi: 10.3389/fimmu.2024.1431303 (PMC11390661; doi:10.3389/fimmu.2024.1431303)
Supplement: Supplementary file 2 [file DataSheet2.zip › Supplementary Data - Differential Gene Expression Analysis/Pro Eb_ALL 3 DGE.csv]

	p_val	avg_log2FC	pct.1	pct.2	p_val_adj
CD79A	7.44451681522418e-09	6.60156446805829	0.667	0.026	2.62791443577414e-06
CD22	4.89831651879811e-13	6.47031993478003	0.667	0	1.72910573113573e-10
CD24	0.000176863298157221	5.69858892245315	0.667	0.118	0.0624327442494991
IGHG1-secreted	0.000444418787329269	5.66296501272243	0.167	0	0.156879831927232
TNF	0.0752019625282626	5.66296501272243	0.167	0.026	1
IGLC3	8.3563310791394e-05	5.35102100640769	0.667	0.105	0.0294978487093621
VPREB3	1.26430011401883e-06	5.32593002544486	0.667	0.053	0.000446297940248646
IRF4	0.0196903849281297	4.98489310760979	0.167	0.013	1
NT5E	0.0196903849281297	4.98489310760979	0.167	0.013	1
CD52	0.000108236776440177	4.94307293191516	0.667	0.105	0.0382075820833826
POU2AF1	0.0196903849281297	4.88535743405888	0.167	0.013	1
LAT2	4.02091271332142e-08	4.85561009066483	0.833	0.066	1.41938218780246e-05
CD1C	0.000444418787329269	4.66296501272243	0.167	0	0.156879831927232
CD72	0.000444418787329269	4.66296501272243	0.167	0	0.156879831927232
CR2	0.000444418787329269	4.66296501272243	0.167	0	0.156879831927232
LTA	0.000444418787329269	4.66296501272243	0.167	0	0.156879831927232
LTB	0.000444418787329269	4.66296501272243	0.167	0	0.156879831927232
SLC7A7	0.000444418787329269	4.66296501272243	0.167	0	0.156879831927232
PAX5	0.0196903849281297	4.66296501272243	0.167	0.013	1
HLA.DPA1	0.000655466079420104	4.60156446805829	0.667	0.132	0.231379526035297
MZB1	7.98815193500074e-06	4.47031993478003	0.667	0.066	0.00281981763305526
FOSB	0.000443035618304174	4.26287785490956	0.833	0.355	0.156391573261373
CD247	0.0196903849281297	4.24792751344359	0.167	0.013	1
IGHG2-secreted	0.0196903849281297	4.24792751344359	0.167	0.013	1
IGHM-membrane	2.83758116140139e-05	4.19347972942121	0.667	0.079	0.0100166614997469
CD69	0.00975232055342223	4.14839183989267	0.333	0.053	1
MS4A1	0.000122848298890592	4.07800251200127	0.5	0.053	0.0433654495083789
HLA.DQB1	0.0752019625282626	4.07800251200127	0.167	0.026	1
TCL1A	5.82690987941128e-10	3.85561009066483	0.833	0.039	2.05689918743218e-07
IFITM2	6.88551421812626e-09	3.80046853647236	0.833	0.053	2.43058651899857e-06
CD74	0.000408033988048267	3.77844223014237	1	0.434	0.144035997781038
HLA.DRA	0.000553808649308316	3.7409675247237	0.667	0.132	0.195494453205836
MME	0.000856242981377758	3.66296501272243	0.5	0.079	0.302253772426348
CXCL8	0.000915321427270819	3.66296501272243	0.333	0.026	0.323108463826599
CD79B	0.0215118186297591	3.66296501272243	0.167	0.013	1
FCER1G	0.0215118186297591	3.66296501272243	0.167	0.013	1
BLNK	0.0752169615598393	3.66296501272243	0.167	0.026	1
IL7R	0.0752169615598393	3.66296501272243	0.167	0.026	1
CD9	0.237716116951567	3.44057259138598	0.167	0.053	1
JUNB	0.00621892400232507	3.10657166419804	0.667	0.25	1
RUNX3	0.0846363164490226	3.07800251200127	0.167	0.026	1
IFITM3	2.71567460644918e-05	3.03493379010939	0.833	0.145	0.00958633136076562
IGHM-secreted	0.000783551948908837	2.85561009066483	0.5	0.066	0.276593837964819
HLA.DMA	0.00142735423962284	2.66296501272243	0.667	0.158	0.503856046586861
TRAC	0.166532205917774	2.66296501272243	0.167	0.039	1
CD38	0.173979530097024	2.66296501272243	0.167	0.039	1
ITGAM	0.173979530097024	2.66296501272243	0.167	0.039	1
RNASE6	0.173979530097024	2.66296501272243	0.167	0.039	1
CXCR4	0.000242303838209943	2.56342933917152	0.667	0.105	0.0855332548881098
TRBC2	0.0846363164490226	2.44057259138598	0.167	0.026	1
PTPRC	0.0286812253399287	2.44057259138598	0.333	0.066	1
LEF1	0.0390767086623795	2.40920842047665	0.667	0.263	1
LCK	0.0896754368104262	2.07800251200127	0.167	0.026	1
CD48	0.0949879176987898	2.07800251200127	0.167	0.026	1
GAB2	0.282980158332715	2.07800251200127	0.167	0.053	1
KLRG1	0.374902486417349	2.07800251200127	0.167	0.066	1
RORA	0.374902486417349	2.07800251200127	0.167	0.066	1
DUSP2	0.771565350785998	1.96252529458134	0.167	0.145	1
PIK3AP1	0.031569469967557	1.95247162991741	0.833	0.421	1
IGKC	0.59933776151307	1.85561009066483	0.167	0.105	1
DUSP1	0.0160500612007825	1.83423643987226	0.833	0.921	1
FOXP1	0.77138843114556	1.66296501272243	0.167	0.145	1
SLC25A37	0.00876697262288367	1.65989870967465	0.833	0.987	1
S100A9	0.0122669776093619	1.59257568483103	0.333	0.053	1
C10orf54	0.577288955527161	1.44057259138598	0.5	0.421	1
CBLB	0.669212530982306	1.34103691783507	0.167	0.105	1
TSPAN32	0.318002480627406	1.26086656915108	0.5	0.382	1
STAT6	0.399865678031491	1.24792751344359	0.333	0.184	1
CTSD	0.205058582203059	1.23975358199789	0.667	0.605	1
XBP1	0.568140385137463	1.23412171391855	0.5	0.645	1
IFNGR1	0.832922337999637	1.07800251200127	0.167	0.132	1
KDELR1	0.649790274229363	1.0191088229477	0.333	0.276	1
AURKB	0.0749975732832799	1.00761318410988	1	0.855	1
IKZF1	0.129435249394386	0.900464326449086	0.833	0.711	1
MCM4	0.0332674787316386	0.890375508825502	1	0.934	1
CXCL5	0.388182943290198	0.885357434058877	0.667	0.487	1
CD44	0.280100365158978	0.868549146372323	0.667	0.763	1
BIN2	0.674921896599796	0.855610090664825	0.333	0.276	1
PDIA4	0.0482876041005151	-0.84799690655495	0.167	0.75	1
SELPLG	0.170642550030993	-0.860596943334583	0	0.25	1
TMEM97	0.0533500094924168	-0.951744831392779	0.167	0.711	1
STAT3	0.0688256954822037	-1	0.167	0.645	1
BTG1	0.108551628989305	-1.14438990933517	0	0.316	1
GNAI2	0.117699233367625	-1.16992500144231	0.167	0.487	1
STAT5A	0.0213463826536462	-1.1749782291686	0.167	0.816	1
CD37	0.132401295729468	-1.33703498727757	0	0.289	1
CNOT2	0.0160122302879354	-1.37045798881502	0.333	0.842	1
KIT	0.133175466622516	-1.58496250072116	0	0.289	1
TRIB2	0.0165770443368903	-2.79646660591487	0	0.553	1
