# Supplementary material for: Single-cell multi-omics reveal stage of differentiation and trajectory-dependent immunity-related gene expression patterns in human erythroid cells
Source: Front Immunol. 2024 Aug 29;15:1431303. doi: 10.3389/fimmu.2024.1431303 (PMC11390661; doi:10.3389/fimmu.2024.1431303)
Supplement: Supplementary file 2 [file DataSheet2.zip › Supplementary Data - Differential Gene Expression Analysis/Normal Early Erythroid Cells vs Normal Neutrophils DGE.csv]

	p_val	avg_log2FC	pct.1	pct.2	p_val_adj
ALAS2	1.76896162966963e-11	7.55755142231988	0.916	0.1	6.2444345527338e-09
LGALS3	4.42264373679228e-07	6.13665416858506	0.657	0	0.000156119323908768
CD36	2.01627119557482e-12	5.98580036791066	0.952	0.1	7.11743732037911e-10
TOP2A	1.54583241495798e-10	4.99844246668993	0.896	0.2	5.45678842480166e-08
SNCA	2.44233541793116e-10	4.67156103641081	0.892	0.15	8.62144402529701e-08
TRIB2	0.000160853583659132	4.66326749622095	0.454	0	0.0567813150316735
HMMR	1.03629015574709e-06	4.37829053750647	0.661	0.05	0.000365810424978723
SLC25A37	3.60851771431926e-10	4.21997838417737	0.936	0.45	1.2738067531547e-07
PASK	0.000560061279194232	3.8817660014529	0.398	0	0.197701631555564
MCM2	3.86725262944937e-10	3.67745593909991	0.908	0.5	1.36514017819563e-07
FTH1	1.64963982185826e-05	3.658723571076	0.578	0.05	0.00582322857115965
PTTG2	3.39813467658515e-08	3.23424969544639	0.857	0.3	1.19954154083456e-05
MYC	0.000160181811637965	3.18186773388709	0.622	0.2	0.0565441795082018
UBE2C	3.35350946306297e-06	3.13642074167072	0.733	0.15	0.00118378884046123
MKI67	0.00443250569018447	2.90497339261423	0.299	0	1
PCNA	3.12723277917535e-08	2.79062599846069	0.88	0.65	1.1039131710489e-05
TYMS	1.30591199486353e-09	2.77822114439511	0.92	0.55	4.60986934186827e-07
AURKB	5.88074503648638e-06	2.72310452638056	0.737	0.25	0.00207590299787969
LAP3	3.79699771815187e-06	2.61717108163149	0.737	0.25	0.00134034019450761
CCND2	0.00111846817751267	2.43359790918557	0.522	0.15	0.394819266661971
LGALS9	1.10244222403384e-08	2.34812856699622	0.9	0.45	3.89162105083947e-06
MCM4	1.51557946029522e-05	2.33469344321712	0.761	0.4	0.00534999549484213
KIAA0101	2.24702008113995e-07	2.27484776599306	0.873	0.6	7.93198088642402e-05
IGLC3	0.143736242514827	2.13174425446125	0.171	0.05	1
IKZF1	0.000275974953802496	2.12648852900975	0.59	0.15	0.097419158692281
TMEM97	0.000943443918781317	2.07830499549979	0.558	0.2	0.333035703329805
IGHM-membrane	0.159151686822348	1.8739464969936	0.092	0	1
FCER1A	0.421516643860618	1.80981615957389	0.032	0	1
ITGAE	0.00231241872870355	1.72790496178727	0.566	0.2	0.816283811232353
YBX3	6.86231573136472e-11	1.67151972838938	1	0.9	2.42239745317175e-08
VPS28	3.46258371324492e-05	1.61247938630677	0.801	0.5	0.0122229205077546
ARG1	0.149444461444328	1.59831205438018	0.096	0	1
CXCL5	0.0198842384966814	1.59831205438018	0.351	0.1	1
STAT5A	0.0143264523422695	1.59485649574396	0.582	0.45	1
VEGFA	0.00431474798129078	1.5906988702703	0.45	0.1	1
VPREB3	0.149503119370388	1.55983790656554	0.096	0	1
C10orf54	0.0684667131898677	1.55201840210624	0.375	0.2	1
LAMP1	2.91113764113033e-05	1.5298955912081	0.833	0.65	0.0102763158731901
CD79A	0.191906022928432	1.5203095423789	0.08	0	1
FOXP1	0.102523187999148	1.43784738218693	0.12	0	1
FAS	0.0991985215998969	1.39477866029504	0.199	0.05	1
CNOT2	0.00370742223643883	1.38600845066731	0.637	0.35	1
IGHD-membrane	0.231797066699519	1.35038454093659	0.068	0	1
CBLB	0.131789058962071	1.30458085132347	0.104	0	1
IL15RA	0.0246997899777057	1.29680350073175	0.454	0.2	1
STAT1	0.105400786597406	1.28112187849948	0.195	0.05	1
STAT3	0.0186332544163935	1.25727513654511	0.442	0.15	1
LIPA	0.0702878690370858	1.17693302822751	0.466	0.3	1
TCF4	0.158829394682156	1.10527204310006	0.092	0	1
RPN2	0.000483732384606901	1.07200958896831	0.873	0.7	0.170757531766236
ITGA4	0.000237827586595348	1.06212971995106	0.876	0.65	0.0839531380681577
KCNE3	0.354584310252267	0.965094385051799	0.116	0.05	1
TGFB3	0.180007126057962	0.935347041657747	0.084	0	1
MITF	0.16550347440649	0.935347041657746	0.167	0.05	1
STAT6	0.209279441180454	0.904973392614227	0.151	0.05	1
LAT	0.298518602020517	0.904973392614227	0.127	0.05	1
CD40	0.179949001216021	0.873946496993604	0.084	0	1
CD44	0.0713263439860104	0.767031293077092	0.606	0.4	1
RNASE6	0.204052115891481	0.742701963715351	0.076	0	1
IGHA1-secreted	0.342343564952192	0.742701963715351	0.044	0	1
LEF1	0.0226319674756611	0.681301419051208	0.311	0.05	1
POU2AF1	0.320242970925598	0.672312635823953	0.048	0	1
CD4	0.166690787895896	0.654165289113693	0.243	0.1	1
BAX	0.0505309198149413	0.626829866029944	0.789	0.65	1
PDIA4	0.131227695876308	0.603365282106461	0.574	0.4	1
PSEN1	0.362842208827669	0.598312054380176	0.116	0.05	1
IGBP1	0.306354106280952	0.580682160358384	0.558	0.55	1
CR2	0.247065205642624	0.43784738218693	0.064	0	1
RORA	0.247065205642624	0.43784738218693	0.064	0	1
LCK	0.392673256574425	0.43784738218693	0.036	0	1
NINJ2	0.754477750875001	0.43784738218693	0.271	0.25	1
PDIA6	0.158130564722204	0.432533582290462	0.789	0.7	1
LYN	0.903305723774154	0.427200137987421	0.295	0.35	1
PIK3AP1	0.416247214766571	0.389912905123228	0.394	0.3	1
APOBEC3G	0.421423333305977	0.380131884330642	0.167	0.1	1
TRAC	0.528998635609395	0.350384540936591	0.02	0	1
CD24	0.710606103543772	0.276383959492813	0.155	0.2	1
GAPDH	0.173060591433423	0.26574122936495	0.964	1	1
CD63	0.532672742472835	0.213171853805096	0.633	0.85	1
GNAI2	0.837301122860572	0.198381447491541	0.382	0.4	1
CTSD	0.528574437877649	0.183274555101332	0.462	0.4	1
ATF6B	0.320148203740721	0.157739462994194	0.048	0	1
CD3E	0.764518020500497	0.157739462994194	0.036	0.05	1
IL23R	0.587368650696956	0.151284440856895	0.546	0.5	1
NAMPT	0.895752541422217	0.105272043100059	0.219	0.25	1
SELPLG	0.870868505167917	0.0783049954997894	0.259	0.25	1
BLNK	0.392658446606506	0.0508242590776833	0.036	0	1
IL7R	0.421512573543988	0.0508242590776833	0.032	0	1
KDELR1	0.533007284183376	0.0508242590776824	0.215	0.15	1
JCHAIN	0.959926669112736	0.0508242590776824	0.052	0.05	1
KIT	0.499739233812057	0.0322085809103356	0.339	0.45	1
TSPAN32	0.985917167885458	0.0171411328213938	0.347	0.35	1
KLRG1	0.342396476478198	-0.0646529583422533	0.044	0	1
EBF1	0.392658446606506	-0.0646529583422533	0.036	0	1
GIMAP2	0.743807597106127	-0.0646529583422533	0.124	0.1	1
MME	0.75197279145577	-0.0646529583422537	0.068	0.05	1
TNFSF10	0.75197279145577	-0.0646529583422537	0.068	0.05	1
IGKC	0.920744453162769	-0.0950266073857726	0.108	0.1	1
CD1B	0.366444445012163	-0.190183840426112	0.04	0	1
FCGR3A	0.453357293880254	-0.190183840426112	0.028	0	1
S100A12	0.488890165275226	-0.190183840426112	0.024	0	1
FYN	0.796775552669432	-0.190183840426112	0.064	0.05	1
DOCK8	0.768301452051144	-0.234577959784566	0.271	0.3	1
ITGAM	0.453343767354751	-0.327687364176047	0.028	0	1
FYB	0.488896216085569	-0.327687364176047	0.024	0	1
IGHM-secreted	0.85313722701306	-0.327687364176048	0.06	0.05	1
FOXO1	0.804910512255331	-0.401687945619824	0.064	0.05	1
TCL1A	0.239230860940627	-0.479690457621097	0.072	0.15	1
BIN2	0.381897073194838	-0.585485121643694	0.259	0.35	1
IL15	0.488880080119338	-0.649615459063409	0.024	0	1
IL4R	0.488880080119338	-0.649615459063409	0.024	0	1
CD2	0.575061984880068	-0.649615459063409	0.016	0	1
CCR7	0.57506594686555	-0.649615459063409	0.016	0	1
THBS1	0.489885696723248	-0.64961545906341	0.024	0.05	1
TIAF1	0.0686314221274885	-0.697143829145995	0.438	0.65	1
CASP5	0.186912054189496	-0.714710487285295	0.331	0.5	1
DUSP2	0.752133363753867	-0.742724863454891	0.127	0.15	1
FCN1	0.186372378729107	-0.801618552508459	0.068	0.15	1
CD27	0.57506594686555	-0.842260537005806	0.016	0	1
CD3D	0.57506594686555	-0.842260537005806	0.016	0	1
TNFSF8	0.629410781590531	-0.842260537005806	0.012	0	1
CD9	0.890315163487241	-0.842260537005806	0.06	0.05	1
TNFSF13	0.945348745040345	-0.894727956899941	0.1	0.1	1
PIK3IP1	0.513955417521099	-1.00575926928868	0.064	0.1	1
TPSAB1	0.529003207499211	-1.06465295834225	0.02	0	1
FAM129C	0.575061984880068	-1.06465295834225	0.016	0	1
IL2RB	0.629410781590531	-1.06465295834225	0.012	0	1
JUNB	0.241722173801295	-1.08077262370553	0.199	0.3	1
CTSW	0.0173892880948991	-1.1660982219018	0.267	0.5	1
MS4A1	0.416257690977407	-1.19018384042611	0.056	0.1	1
IL18	0.0227853709011083	-1.2166560517873	0.239	0.45	1
IL32	0.660434853357366	-1.23457795978457	0.032	0.05	1
S100A10	0.359301157639545	-1.28971951397703	0.219	0.3	1
TRAT1	0.575067267502869	-1.32768736417605	0.016	0	1
CD79B	0.629410781590531	-1.32768736417605	0.012	0	1
GZMA	0.629410781590531	-1.32768736417605	0.012	0	1
ZAP70	0.696579104418112	-1.32768736417605	0.008	0	1
S100A9	0.106446138507145	-1.32768736417605	0.131	0.25	1
CD22	0.585065116465402	-1.32768736417605	0.028	0.05	1
HLA.A	2.66644446475937e-07	-1.32809153704349	0.964	1	9.41254896060058e-05
ADA	9.8880974676323e-05	-1.35415957553724	0.434	0.85	0.034904984060742
TRBC2	0.00374227371208758	-1.41257626176256	0.044	0.2	1
PAX5	0.581580854532682	-1.4796904576211	0.028	0.05	1
CD37	3.59673733249262e-06	-1.48427772711675	0.331	0.8	0.0012696482783699
GNLY	0.0607176268691932	-1.53413824164347	0.024	0.1	1
PTPRC	0.0427063627757427	-1.56215261781307	0.143	0.3	1
BIRC3	0.62941235442491	-1.64961545906341	0.012	0	1
IGHG1-secreted	0.62941235442491	-1.64961545906341	0.012	0	1
IRF4	0.62941235442491	-1.64961545906341	0.012	0	1
PRF1	0.62941235442491	-1.64961545906341	0.012	0	1
TNF	0.62941235442491	-1.64961545906341	0.012	0	1
TNFRSF25	0.62941235442491	-1.64961545906341	0.012	0	1
TRDC	0.62941235442491	-1.64961545906341	0.012	0	1
CD5	0.696579104418112	-1.64961545906341	0.008	0	1
KLRF1	0.696579104418112	-1.64961545906341	0.008	0	1
KLRB1	0.788572481928421	-1.64961545906341	0.004	0	1
CD38	0.0203166116920705	-1.64961545906341	0.124	0.3	1
HLA.DPA1	0.00816460494660832	-1.70024153213338	0.227	0.45	1
HLA.DMA	0.000134600875787961	-1.71550339471987	0.255	0.65	0.0475141091531501
ITGB2	0.000105802838558439	-1.76825995556203	0.163	0.5	0.037348402011129
CD6	0.179851864029	-1.84226053700581	0.012	0.05	1
IGHG2-secreted	0.483146043001345	-1.84226053700581	0.024	0.05	1
CD34	0.000100057805585511	-1.86534415011885	0.04	0.25	0.0353204053716855
IFNGR1	0.0231112826397444	-1.86825574553875	0.167	0.35	1
CD7	0.643207397925038	-1.9126498648972	0.032	0.05	1
IL1B	0.00223460569421322	-1.98665044634098	0.04	0.2	0.788815810057267
BTG1	2.38431235189026e-06	-2.01489992314515	0.327	0.8	0.000841662260217261
CD52	0.0240749192224821	-2.01956506881372	0.183	0.35	1
HLA.DRA	6.78505825341287e-05	-2.03550661268274	0.367	0.75	0.0239512556345474
GAB2	0.0390168695287232	-2.06465295834225	0.044	0.15	1
CD1A	0.696579104418112	-2.06465295834225	0.008	0	1
CD72	0.696579104418112	-2.06465295834225	0.008	0	1
CLEC4E	0.696579104418112	-2.06465295834225	0.008	0	1
IL12RB1	0.696579104418112	-2.06465295834225	0.008	0	1
IL18RAP	0.696579104418112	-2.06465295834225	0.008	0	1
NT5E	0.696579104418112	-2.06465295834225	0.008	0	1
CD163	0.788572481928421	-2.06465295834225	0.004	0	1
GZMH	0.788572481928421	-2.06465295834225	0.004	0	1
KLRK1	0.788572481928421	-2.06465295834225	0.004	0	1
CD8A	0.282518362361657	-2.06465295834225	0.016	0.05	1
XBP1	1.02620203222745e-06	-2.10904707770071	0.482	0.85	0.00036224931737629
RUNX3	0.0107155959500492	-2.11910074236463	0.084	0.25	1
FAM65B	0.0265615741099082	-2.14711511853423	0.04	0.15	1
HLA.DQB1	0.0113555104286729	-2.19018384042611	0.056	0.2	1
BCL2	0.0553485116076744	-2.23457795978457	0.024	0.1	1
IL12A	0.0847461705192304	-2.23457795978457	0.028	0.1	1
TGFB1	0.466459435905363	-2.23457795978457	0.024	0.05	1
MZB1	0.000861526887532149	-2.25729803628465	0.108	0.35	0.304118991298849
DUSP1	0.000160036868148765	-2.27954184784834	0.789	0.8	0.0564930144565139
IL12RB2	0.279693423181436	-2.32768736417605	0.016	0.05	1
ANXA5	0.0014259004015184	-2.38658105322962	0.084	0.3	0.503342841735995
IER3	0.463150940038431	-2.42722303772696	0.024	0.05	1
ARL4C	0.000484155758324992	-2.64961545906341	0.032	0.2	0.170906982688722
CD86	0.788572481928421	-2.64961545906341	0.004	0	1
CD8B	0.788572481928421	-2.64961545906341	0.004	0	1
CMTM2	0.788572481928421	-2.64961545906341	0.004	0	1
DPP4	0.788572481928421	-2.64961545906341	0.004	0	1
FCER2	0.788572481928421	-2.64961545906341	0.004	0	1
KLRC1	0.788572481928421	-2.64961545906341	0.004	0	1
KLRC3	0.788572481928421	-2.64961545906341	0.004	0	1
LAG3	0.788572481928421	-2.64961545906341	0.004	0	1
LAMP3	0.788572481928421	-2.64961545906341	0.004	0	1
NCR3	0.788572481928421	-2.64961545906341	0.004	0	1
PTGDR2	0.788572481928421	-2.64961545906341	0.004	0	1
QPCT	0.788572481928421	-2.64961545906341	0.004	0	1
SLC7A7	0.788572481928421	-2.64961545906341	0.004	0	1
TCF7	0.788572481928421	-2.64961545906341	0.004	0	1
TGFBI	0.788572481928421	-2.64961545906341	0.004	0	1
VMO1	0.788572481928421	-2.64961545906341	0.004	0	1
BCL2A1	0.177565446689074	-2.64961545906341	0.012	0.05	1
CD14	0.177565446689074	-2.64961545906341	0.012	0.05	1
TXK	0.271289808172723	-2.64961545906341	0.016	0.05	1
BCL11B	0.367358724926978	-2.80161855250846	0.02	0.05	1
CD74	1.8710745021287e-08	-2.81467470533391	0.625	0.95	6.6048929925143e-06
LAT2	1.2252896630404e-09	-2.9126498648972	0.072	0.5	4.3252725105326e-07
CD48	1.12571884393574e-05	-3.01218553844812	0.032	0.25	0.00397378751909315
IFITM2	9.46922169250421e-14	-3.03768591074198	0.127	0.75	3.34263525745399e-11
TNFSF13B	2.06912250344842e-08	-3.06465295834225	0.052	0.4	7.30400243717291e-06
BACH2	0.0858758882384302	-3.06465295834225	0.008	0.05	1
CD247	0.0858758882384302	-3.06465295834225	0.008	0.05	1
ICAM1	0.0858758882384302	-3.06465295834225	0.008	0.05	1
LILRB4	0.0858758882384302	-3.06465295834225	0.008	0.05	1
VNN2	0.0858758882384302	-3.06465295834225	0.008	0.05	1
IFITM3	2.17764651739712e-09	-3.14584904119023	0.203	0.7	7.68709220641184e-07
FCER1G	2.84396490900586e-05	-3.23457795978457	0.036	0.25	0.0100391961287907
PRDM1	0.00112506262322444	-3.23457795978457	0.008	0.1	0.397147105998227
ZBTB16	2.51703509118253e-11	-3.3016921556431	0.044	0.45	8.88513387187432e-09
FOSB	4.42028396077294e-11	-3.42428176241484	0.534	1	1.56036023815285e-08
FUT4	1.29669184839005e-06	-3.55650605467193	0.056	0.35	0.000457732222481687
CXCR4	4.70675234396877e-18	-3.56215261781307	0.12	0.85	1.66148357742098e-15
ADGRE1	1	-3.64961545906341	0	0	1
ADGRG3	1	-3.64961545906341	0	0	1
AIM2	1	-3.64961545906341	0	0	1
B3GAT1	1	-3.64961545906341	0	0	1
BCL6	1	-3.64961545906341	0	0	1
BPI	1	-3.64961545906341	0	0	1
BTLA	1	-3.64961545906341	0	0	1
C1QA	1	-3.64961545906341	0	0	1
C1QB	1	-3.64961545906341	0	0	1
CCL2	1	-3.64961545906341	0	0	1
CCL20	1	-3.64961545906341	0	0	1
CCL4	1	-3.64961545906341	0	0	1
CCR1	1	-3.64961545906341	0	0	1
CCR2	1	-3.64961545906341	0	0	1
CCR4	1	-3.64961545906341	0	0	1
CCR5	1	-3.64961545906341	0	0	1
CCR9	1	-3.64961545906341	0	0	1
CD160	1	-3.64961545906341	0	0	1
CD1C	1	-3.64961545906341	0	0	1
CD209	1	-3.64961545906341	0	0	1
CD274	1	-3.64961545906341	0	0	1
CD28	1	-3.64961545906341	0	0	1
CD3G	1	-3.64961545906341	0	0	1
CD70	1	-3.64961545906341	0	0	1
CHI3L2	1	-3.64961545906341	0	0	1
CLC	1	-3.64961545906341	0	0	1
CLEC10A	1	-3.64961545906341	0	0	1
CLEC4D	1	-3.64961545906341	0	0	1
CMKLR1	1	-3.64961545906341	0	0	1
CTLA4	1	-3.64961545906341	0	0	1
CX3CR1	1	-3.64961545906341	0	0	1
CXCL1	1	-3.64961545906341	0	0	1
CXCL10	1	-3.64961545906341	0	0	1
CXCR1	1	-3.64961545906341	0	0	1
CXCR2	1	-3.64961545906341	0	0	1
CXCR3	1	-3.64961545906341	0	0	1
CXCR5	1	-3.64961545906341	0	0	1
CXCR6	1	-3.64961545906341	0	0	1
DUSP4	1	-3.64961545906341	0	0	1
EGR3	1	-3.64961545906341	0	0	1
ENTPD1	1	-3.64961545906341	0	0	1
EOMES	1	-3.64961545906341	0	0	1
F5	1	-3.64961545906341	0	0	1
FASLG	1	-3.64961545906341	0	0	1
FOXP3	1	-3.64961545906341	0	0	1
GIMAP5	1	-3.64961545906341	0	0	1
GZMB	1	-3.64961545906341	0	0	1
GZMK	1	-3.64961545906341	0	0	1
ICOS	1	-3.64961545906341	0	0	1
IFNG	1	-3.64961545906341	0	0	1
IGHG3-secreted	1	-3.64961545906341	0	0	1
IGHG4-secreted	1	-3.64961545906341	0	0	1
IKZF2	1	-3.64961545906341	0	0	1
IL13	1	-3.64961545906341	0	0	1
IL18R1	1	-3.64961545906341	0	0	1
IL1R2	1	-3.64961545906341	0	0	1
IL1RN	1	-3.64961545906341	0	0	1
IL2RA	1	-3.64961545906341	0	0	1
IL6	1	-3.64961545906341	0	0	1
ITGAX	1	-3.64961545906341	0	0	1
KIR2DL1	1	-3.64961545906341	0	0	1
KLRC4	1	-3.64961545906341	0	0	1
LAIR2	1	-3.64961545906341	0	0	1
LIF	1	-3.64961545906341	0	0	1
LTA	1	-3.64961545906341	0	0	1
LTB	1	-3.64961545906341	0	0	1
NCAM1	1	-3.64961545906341	0	0	1
NRP1	1	-3.64961545906341	0	0	1
RORC	1	-3.64961545906341	0	0	1
THBD	1	-3.64961545906341	0	0	1
TIGIT	1	-3.64961545906341	0	0	1
TLR7	1	-3.64961545906341	0	0	1
TLR8	1	-3.64961545906341	0	0	1
TLR9	1	-3.64961545906341	0	0	1
TNFRSF13C	1	-3.64961545906341	0	0	1
TNFRSF17	1	-3.64961545906341	0	0	1
TNFRSF8	1	-3.64961545906341	0	0	1
TNFSF14	1	-3.64961545906341	0	0	1
VSIG4	1	-3.64961545906341	0	0	1
ZNF683	1	-3.64961545906341	0	0	1
BLK	1	-3.64961545906341	0	0	1
FN1	1	-3.64961545906341	0	0	1
TNFRSF4	1	-3.64961545906341	0	0	1
IGHG1-membrane	1	-3.64961545906341	0	0	1
PDCD1	1	-3.64961545906341	0	0	1
SPP1	1	-3.64961545906341	0	0	1
FOSL1	1.43141855491622e-07	-3.64961545906341	0.032	0.3	5.05290749885426e-05
IL3RA	0.00107025926068278	-3.64961545906341	0.008	0.1	0.377801519021021
LY86	0.004751463165106	-3.64961545906341	0.012	0.1	1
CD300A	0.0214674564110033	-3.64961545906341	0.004	0.05	1
TBX21	0.0214674564110033	-3.64961545906341	0.004	0.05	1
CCL5	2.04626423135909e-13	-3.64961545906341	0.008	0.3	7.22331273669759e-11
CD244	1.6600252032366e-11	-3.78711898281334	0.032	0.4	5.85988896742521e-09
RGS1	1.31581304458189e-09	-3.78711898281334	0.02	0.3	4.64482004737409e-07
IRF8	3.61784198840261e-08	-3.78711898281334	0.028	0.3	1.27709822190612e-05
LGALS1	3.76992951348151e-10	-3.80715673604989	0.056	0.45	1.33078511825897e-07
MGST1	4.26205382049002e-20	-3.91589552440086	0.159	0.95	1.50450499863298e-17
CD33	0.00101760778959115	-4.06465295834225	0.008	0.1	0.359215549725675
FLT3	2.28456385652257e-08	-4.23457795978457	0.008	0.2	8.06451041352467e-06
JUN	2.53581151598679e-14	-4.25729803628465	0.04	0.5	8.95141465143338e-12
CCL3	8.35288295336395e-05	-4.38658105322962	0.004	0.1	0.0294856768253747
F13A1	8.0724146068351e-05	-4.64961545906341	0.004	0.1	0.0284956235621279
AQP9	0.000417947242476183	-4.64961545906341	0	0.05	0.147535376594093
CXCL16	0.000417947242476183	-4.64961545906341	0	0.05	0.147535376594093
HAVCR2	0.000417947242476183	-4.64961545906341	0	0.05	0.147535376594093
TREM1	0.000417947242476183	-4.64961545906341	0	0.05	0.147535376594093
NKG7	2.85171876315537e-24	-4.76509267648335	0.04	0.7	1.00665672339385e-21
CD69	1.30657341674163e-11	-4.87200788039986	0.06	0.5	4.61220416109796e-09
SELL	3.28602137184928e-25	-5.06465295834225	0.036	0.7	1.1599655442628e-22
CD200	3.91689533848654e-10	-5.23457795978457	0.004	0.2	1.38266405448575e-07
STAT4	0.000417947242476183	-5.23457795978457	0	0.05	0.147535376594093
CXCL8	2.01988976823347e-06	-5.33611598624663	0.06	0.35	0.000713021088186416
TARP-refseq	7.0471649519382e-28	-5.50759645419098	0.028	0.7	2.48764922803418e-25
TLR2	6.29164333541704e-13	-5.97154355395077	0.004	0.25	2.22095009740221e-10
CXCL3	7.72153542670599e-10	-5.97154355395077	0	0.15	2.72570200562721e-07
CST7	1.24455429579648e-36	-6.42490917188872	0.048	0.95	4.39327666416156e-34
CPA3	1.80523386010818e-38	-6.79645684739268	0.016	0.8	6.37247552618188e-36
RNASE2	1.2815622985526e-52	-6.80161855250846	0.012	1	4.52391491389069e-50
CXCL2	3.46893421902656e-10	-6.897542972507	0.004	0.2	1.22453377931638e-07
EGR1	2.02066160869438e-19	-6.93254942233491	0.04	0.6	7.13293547869118e-17
ELANE	3.67400748848959e-51	-10.1090470777007	0	0.85	1.29692464343683e-48
AZU1	5.97603814361852e-58	-10.4309751725881	0.004	1	2.10954146469734e-55
CTSG	2.18816404356733e-57	-12.9164019997583	0	0.95	7.72421907379269e-55
