# Supplementary material for: Single-cell multi-omics reveal stage of differentiation and trajectory-dependent immunity-related gene expression patterns in human erythroid cells
Source: Front Immunol. 2024 Aug 29;15:1431303. doi: 10.3389/fimmu.2024.1431303 (PMC11390661; doi:10.3389/fimmu.2024.1431303)
Supplement: Supplementary file 2 [file DataSheet2.zip › Supplementary Data - Differential Gene Expression Analysis/Ortho Eb_ALL 3 DGE.csv]

	p_val	avg_log2FC	pct.1	pct.2	p_val_adj
TNF	1.05340369575196e-29	7.74339186332564	0.667	0	3.71851504600443e-27
BLNK	4.6314768049071e-34	7.68449817427207	0.762	0	1.63491131213221e-31
CD27	1.4385702206762e-27	7.55896729218821	0.619	0	5.07815287898699e-25
CD70	1.4385702206762e-27	7.42146376843828	0.619	0	5.07815287898699e-25
CD22	1.22485480726502e-40	7.09953567355091	0.952	0.006	4.32373746964554e-38
CD38	1.41569314732536e-27	7.09953567355091	0.619	0	4.99739681005852e-25
BACH2	1.87731240262745e-25	6.90689059560852	0.571	0	6.6269127812749e-23
LY86	2.46934034482831e-23	6.68449817427207	0.524	0	8.71677141724393e-21
GAB2	3.37931153241405e-19	6.42146376843828	0.429	0	1.19289697094216e-16
CASP5	1.12710410905586e-31	6.21501289097085	0.762	0.006	3.97867750496717e-29
VPREB3	7.03528984040642e-32	6.13380557563566	1	0.056	2.48345731366347e-29
TRIB2	2.5002938013529e-23	6.09953567355091	0.571	0.006	8.82603711877574e-21
FOXO1	3.63951747990608e-07	5.90689059560852	0.143	0	0.000128474967040685
TCL1A	1.49692355757264e-31	5.81776470513553	1	0.056	5.28414015823141e-29
TBX21	3.63951747990608e-07	5.42146376843828	0.143	0	0.000128474967040685
POU2AF1	3.43099295839526e-34	5.37964359274365	0.905	0.017	1.21114051431353e-31
PAX5	2.45918580181988e-32	5.19469290659125	0.952	0.033	8.68092588042419e-30
CD9	6.77694100211157e-30	5.09953567355091	0.81	0.017	2.39226017374538e-27
APOBEC3G	2.79975549706973e-25	5.09953567355091	0.667	0.011	9.88313690465615e-23
MME	4.38187067984928e-32	5.04295214518455	0.952	0.033	1.5468003499868e-29
PDIA4	1.59209687819888e-27	5.02553509210714	0.714	0.011	5.62010198004204e-25
CD79A	1.31278264903055e-27	5.00642626915943	1	0.078	4.63412275107785e-25
IL7R	1.86008395819919e-29	4.9296106721086	0.762	0.011	6.56609637244315e-27
NT5E	6.3814548036428e-18	4.90689059560852	0.524	0.017	2.25265354568591e-15
CD24	3.0951579570682e-22	4.90476429450013	1	0.144	1.09259075884508e-19
CD79B	5.68866036265894e-28	4.78759166723617	0.81	0.022	2.00809710801861e-25
MZB1	3.84666310122788e-26	4.68449817427207	1	0.083	1.35787207473344e-23
LAP3	3.50596417247716e-28	4.58496250072116	0.81	0.022	1.23760535288444e-25
EBF1	1.03444184253558e-19	4.58496250072116	0.571	0.017	3.65157970415061e-17
LYN	1.63975786797767e-27	4.53249508082702	0.762	0.017	5.78834527396118e-25
FAM129C	4.38179232635979e-06	4.51457317282976	0.19	0.011	0.00154677269120501
CD72	4.9547301425669e-22	4.51457317282976	0.714	0.033	1.74901974032612e-19
ZAP70	3.04026476793498e-07	4.51457317282976	0.19	0.006	0.000107321346308105
MS4A1	3.35376574082149e-25	4.44057259138598	0.81	0.033	1.18387930650998e-22
DOCK8	1.63826126176741e-27	4.42146376843828	0.714	0.011	5.78306225403895e-25
LIPA	4.98361825777673e-21	4.32192809488736	0.571	0.011	1.75921724499519e-18
BCL2	2.19229072631096e-05	4.32192809488736	0.143	0.006	0.00773878626387769
LEF1	3.39330200251441e-20	4.2912964762337	1	0.156	1.19783560688759e-17
CD69	2.68597438250439e-33	4.15398345757329	1	0.033	9.48148957024051e-31
HLA.DQB1	9.05956132315667e-24	4.09953567355091	0.714	0.022	3.1980251470743e-21
IGHM-membrane	2.94741263021249e-24	4.03344648309314	1	0.094	1.04043665846501e-21
IFITM3	1.22788569102368e-31	4.02914634565952	1	0.039	4.33443648931359e-29
LCK	5.14412827851307e-21	3.9926204696344	0.571	0.011	1.81587728231511e-18
GNAI2	2.89331593272618e-29	3.98405845613098	0.762	0.011	1.02134052425234e-26
IRF4	2.62520265589498e-11	3.94753258010586	0.333	0.011	9.26696537530928e-09
ADA	9.718028057909e-26	3.87714325221447	0.952	0.061	3.43046390444188e-23
IGHM-secreted	2.22628909252108e-25	3.86736223142188	0.952	0.061	7.85880049659941e-23
HLA.DMA	2.53633888684036e-24	3.78919555293876	0.952	0.072	8.95327627054648e-22
IGLC3	1.53579216842113e-17	3.71379248106611	1	0.156	5.4213463545266e-15
LAT2	3.5820229895439e-26	3.70360699721977	0.952	0.061	1.264454115309e-23
PDIA6	1.35160161780255e-23	3.6020360140801	0.952	0.072	4.771153710843e-21
CD74	3.10946215617045e-13	3.56287703723929	1	0.9	1.09764014112817e-10
HLA.DPA1	1.26256529568151e-16	3.52968006521997	1	0.278	4.45685549375573e-14
XBP1	5.29280588283606e-19	3.47150445093787	0.667	0.033	1.86836047664113e-16
EGR1	3.50467922831142e-19	3.45317262816561	0.667	0.033	1.23715176759393e-16
JUN	1.22412941168469e-24	3.44745897697122	0.81	0.033	4.32117682324697e-22
MYC	1.1327444974622e-18	3.36257007938471	0.619	0.028	3.99858807604155e-16
IGBP1	9.90012592455196e-17	3.32192809488736	0.571	0.028	3.49474445136684e-14
IRF8	3.20670408216609e-21	3.30598655101834	0.619	0.017	1.13196654100463e-18
TRAC	2.66181612953737e-25	3.27641343563499	0.857	0.039	9.39621093726691e-23
CXCR4	1.35434682263512e-13	3.23011978336106	1	0.378	4.78084428390197e-11
DUSP2	4.1023494031597e-16	3.18199783374289	0.619	0.039	1.44812933931537e-13
CST7	0.0014707126400991	3.09953567355091	0.143	0.017	0.519161561954981
NKG7	7.88023563207102e-19	3.02553509210714	0.667	0.033	2.78172317812107e-16
JUNB	3.82136009641738e-16	2.9870609442925	0.81	0.089	1.34894011403533e-13
HLA.DRA	3.45090345693952e-14	2.9492930379703	1	0.667	1.21816892029965e-11
PIK3AP1	3.56892705216739e-18	2.91511110241349	1	0.139	1.25983124941509e-15
IFITM2	1.07051589297519e-17	2.88194423847829	1	0.172	3.77892110220242e-15
MCM4	2.12666685491045e-16	2.84427861830884	0.714	0.056	7.5071339978339e-14
FOSB	2.76899019710725e-11	2.84038470220435	1	0.811	9.7745353957886e-09
GAPDH	5.47088582109837e-12	2.78605676849937	1	0.911	1.93122269484772e-09
FAM65B	2.51911988955783e-07	2.77760757866355	0.286	0.022	8.89249321013912e-05
ITGAE	3.52054195256485e-18	2.76250068627334	0.714	0.044	1.24275130925539e-15
CBLB	0.00143694596403047	2.68449817427207	0.143	0.017	0.507241925302756
TIAF1	6.56726583910839e-14	2.42493596034508	0.905	0.133	2.31824484120526e-11
CCL5	8.04133397688555e-06	2.40765796891325	0.238	0.022	0.0028385908938406
PCNA	8.25700214166173e-18	2.38998553696511	0.952	0.106	2.91472175600659e-15
BAX	1.08982266531318e-15	2.36257007938471	0.857	0.1	3.84707400855552e-13
TYMS	2.8051980026939e-16	2.28077598822106	1	0.139	9.90234894950948e-14
MCM2	1.00378969972217e-13	2.23198596957456	0.81	0.1	3.54337764001925e-11
CD63	2.50732972806065e-10	2.20645087746743	0.952	0.317	8.85087394005409e-08
DUSP1	4.55447217327616e-11	2.19907134710183	1	0.761	1.60772867716648e-08
CD52	2.60602629753966e-08	2.12701640997302	0.952	0.717	9.19927283031501e-06
STAT5A	0.0233246609893279	1.98405845613098	0.143	0.033	1
IL1B	1.273767182566e-08	1.9296106721086	0.429	0.044	4.49639815445798e-06
LAMP1	4.04532170251414e-10	1.84955742054257	0.905	0.217	1.42799856098749e-07
PASK	0.0051761119594265	1.83650126771712	0.143	0.022	1
FTH1	0.0247078149743555	1.83650126771712	0.143	0.033	1
BTG1	1.13914846692034e-06	1.81574270755032	0.905	0.417	0.000402119408822882
CNOT2	8.72891346594057e-13	1.77760757866355	0.714	0.078	3.08130645347702e-10
FYN	0.00507461048572551	1.77760757866355	0.143	0.022	1
PTPRC	1.84959734241793e-06	1.70098629706064	0.667	0.189	0.00065290786187353
KIAA0101	1.2118009859598e-11	1.64973275611139	0.81	0.122	4.27765748043809e-09
CD44	3.74717791650168e-08	1.59703533302173	0.619	0.106	1.32275380452509e-05
LGALS9	4.32660226922058e-10	1.59257568483103	1	0.267	1.52729060103487e-07
ITGA4	1.14281345140514e-13	1.59052202606306	0.952	0.144	4.03413148346013e-11
RPN2	2.27131560882318e-10	1.51457317282976	0.857	0.178	8.01774409914583e-08
CTSD	0.12607885154075	1.44745897697122	0.143	0.056	1
IL15RA	0.0132975989893219	1.42146376843828	0.143	0.028	1
IKZF1	0.0391810798715225	1.26946067499323	0.19	0.061	1
PTTG2	0.0378061852936842	1.13270253748611	0.286	0.117	1
IL23R	0.000115548927702331	1.0342442132992	0.667	0.194	0.0407887714789229
CXCL5	0.112237775474873	0.851608160107329	0.143	0.05	1
IGKC	2.42920801870614e-11	-0.85626452253855	0.714	0.094	8.57510430603268e-09
S100A10	0.0244985005337749	-0.900464326449085	0.19	0.489	1
S100A9	0.0108908004027821	-1.10209818761874	0.238	0.661	9.87280091157971e-05
AURKB	0.234432764260013	-1.12928301694497	0.286	0.144	1
LGALS1	0.0160032866854673	-1.22239242133645	0.095	0.378	1
ALAS2	3.04293516704375e-09	-1.2756829411833	0.952	1	1.07415611396644e-06
SLC25A37	2.7968274537053e-07	-1.31648158470677	0.81	0.989	9.87280091157971e-05
HMMR	0.372155867384034	-1.66864865122601	0.048	0.111	1
NINJ2	0.0887694250502792	-2.09522118087133	0.238	0.361	1
SNCA	2.89740786393138e-11	-2.11013550668415	0.952	1	1.02278497596778e-08
FCER1G	0.0361406053717034	-2.22239242133645	0	0.178	1
FCN1	0.00448434262204713	-2.29278174922785	0.048	0.356	1
CXCL8	0.0217597696354661	-2.29278174922785	0.048	0.278	1
LGALS3	2.52360177633627e-07	-2.36212979591858	0.571	0.883	8.90831427046704e-05
UBE2C	0.342930953877693	-2.52495519135688	0.048	0.111	1
