# Supplementary material for: Single-cell multi-omics reveal stage of differentiation and trajectory-dependent immunity-related gene expression patterns in human erythroid cells
Source: Front Immunol. 2024 Aug 29;15:1431303. doi: 10.3389/fimmu.2024.1431303 (PMC11390661; doi:10.3389/fimmu.2024.1431303)
Supplement: Supplementary file 2 [file DataSheet2.zip › Supplementary Data - Differential Gene Expression Analysis/Poly Eb_ALL 2 DGE.csv]

	p_val	avg_log2FC	pct.1	pct.2	p_val_adj
TRBC2	0.00317043021452972	1.57748738015901	0.171	0.045	1
TYMS	0.556024501798147	-0.94746781119787	0.116	0.136	1
LGALS9	0.468664087308526	-0.971555546307204	0.194	0.209	1
KIAA0101	0.358659361915182	-1.00747512056215	0.085	0.118	1
S100A9	6.52232347281503e-12	-1.10957330818088	0.116	0.573	2.30238018590371e-09
SELL	0.00638727778681688	-1.14740538170662	0.031	0.127	1
BTG1	0.0011767151683525	-1.20561999565192	0.124	0.3	0.415380454428434
CXCR4	0.0206953463639658	-1.25843669409537	0.124	0.236	1
DUSP1	5.42088235022204e-12	-1.28049361496856	0.194	0.718	1.91357146962838e-09
NINJ2	0.00581707863686728	-1.32733335133421	0.333	0.409	1
CD74	1.51789054927599e-08	-1.36177921740418	0.38	0.882	5.35815363894425e-06
IL23R	0.000548311345873238	-1.41429211303602	0.202	0.382	0.193553905093253
HLA.DPA1	0.0383245896856718	-1.4278069195105	0.078	0.164	1
HLA.DRA	6.06356727400784e-08	-1.55179563678596	0.186	0.573	2.14043924772477e-05
LAMP1	0.00920008625684725	-1.5835044965133	0.085	0.191	1
PIK3AP1	0.00418539309874886	-1.73888118938645	0.085	0.209	1
CD44	0.0149900799627396	-1.81483004261975	0.054	0.145	1
TOP2A	0.0756254839209149	-1.81483004261975	0.054	0.118	1
CD52	1.55070139100099e-13	-2.04615558872621	0.109	0.573	5.47397591023348e-11
CXCL8	0.000823599568786287	-2.16275334604006	0.047	0.182	0.290730647781559
MCM2	0.00144365818989469	-2.21075871895089	0.031	0.145	0.509611341032826
AURKB	0.0155221961524358	-2.22986754189859	0.031	0.109	1
LGALS1	2.46651101297748e-07	-2.37670893022786	0.023	0.255	8.70678387581049e-05
CD48	2.30646658564064e-08	-2.45225996323504	0.031	0.3	8.14182704731145e-06
ITGB2	3.80442886297776e-16	-2.83472960005746	0.031	0.5	1.34296338863115e-13
C10orf54	2.31148430626502e-05	-2.89971894020626	0.039	0.218	0.0081595396011155
ARG1	3.80417311618945e-05	-2.9888594423948	0.078	0.264	0.0134287311001487
FCN1	1.21184380738868e-06	-2.99540228826157	0.023	0.227	0.000427780864008205
HLA.A	2.55299909000296e-29	-3.07252671439223	0.69	1	9.01208678771046e-27
JUNB	0.00529215282251058	-3.22986754189859	0.023	0.109	1
BAX	0.0021019096291286	-3.25223535492705	0.031	0.136	0.741974099082395
UBE2C	0.000959280824957508	-4.29595673235637	0.016	0.118	0.33862613121
CD37	1.38181755403437e-14	-5.29595673235637	0.008	0.4	4.87781596574132e-12
