# Supplementary material for: Single-cell multi-omics reveal stage of differentiation and trajectory-dependent immunity-related gene expression patterns in human erythroid cells
Source: Front Immunol. 2024 Aug 29;15:1431303. doi: 10.3389/fimmu.2024.1431303 (PMC11390661; doi:10.3389/fimmu.2024.1431303)
Supplement: Supplementary file 2 [file DataSheet2.zip › Supplementary Data - Differential Gene Expression Analysis/NK-cells_ALL 1 DGE.csv]

	p_val	avg_log2FC	pct.1	pct.2	p_val_adj
ALAS2	0.26221464273437	3.95566520076412	0.211	0.127	1
CD36	4.5466573609467e-05	3.81816167701419	0.263	0.03	0.0160497004841418
SLC25A37	0.326012490525029	3.81816167701419	0.158	0.09	1
CD22	0.0569191566438486	3.08119608284798	0.105	0.022	1
CD79B	0.021333151275796	3.04055409835063	0.158	0.037	1
SNCA	0.0256961338865107	3.04055409835063	0.158	0.037	1
YBX3	0.262346159989895	2.97862634920743	0.158	0.09	1
VPREB3	0.404832408314774	2.81816167701419	0.105	0.06	1
JCHAIN	0.35067034629148	2.81816167701419	0.158	0.097	1
CD5	0.0557463535438104	2.81816167701419	0.105	0.022	1
CD3D	0.000552762582462366	2.71862600346327	0.316	0.067	0.195125191609215
THBS1	0.564859247603925	2.51860139515528	0.105	0.075	1
CD24	0.481694042609367	2.44619289962723	0.053	0.112	1
TRAT1	0.0230996509871542	2.40312417773534	0.105	0.015	1
CXCL5	0.0593080421456893	2.40312417773534	0.105	0.022	1
VEGFA	0.0593080421456893	2.40312417773534	0.105	0.022	1
MME	0.0309523064601479	2.23319917629303	0.211	0.067	1
HLA.DRA	0.0915090142964412	2.17770406370133	0.368	0.216	1
TOP2A	0.0230996509871542	2.08119608284798	0.105	0.015	1
CD72	0.119996007659964	1.81816167701419	0.105	0.03	1
UBE2C	0.119996007659964	1.81816167701419	0.105	0.03	1
FOXP1	0.188800644208663	1.81816167701419	0.105	0.037	1
MCM4	0.188800644208663	1.81816167701419	0.105	0.037	1
CD79A	0.300391812552208	1.71862600346327	0.158	0.09	1
PAX5	0.0869130994689282	1.64823667557187	0.158	0.052	1
ANXA5	0.0120627939280201	1.62551659907179	0.263	0.075	1
MZB1	0.166618145819807	1.62551659907179	0.158	0.067	1
IL7R	0.338828367734671	1.62551659907179	0.105	0.052	1
LAG3	0.0178099652584513	1.5286550598192	0.316	0.112	1
BCL2	0.188447966346527	1.45559159762948	0.211	0.112	1
LGALS3	0.59122391494458	1.45559159762948	0.158	0.119	1
PRDM1	0.169163485543002	1.29459972095717	0.263	0.149	1
CCR7	0.123993956059086	1.23319917629303	0.105	0.03	1
VPS28	0.221852345271802	1.20345183289898	0.421	0.313	1
IL32	0.00209889301326832	1.14438990933517	0.789	0.463	0.740909233683716
HLA.DMA	0.370947748895244	1.11772195887309	0.211	0.134	1
GIMAP5	0.777639824288171	1.11772195887309	0.105	0.09	1
IGBP1	0.080905269365317	1.10195464301478	0.316	0.149	1
CBLB	0.772544755751817	1.01080675495658	0.211	0.209	1
MCM2	0.148304496438568	1.01080675495658	0.158	0.06	1
IKZF1	0.063829132611674	0.995039439098266	0.474	0.269	1
TARP-refseq	0.432264081918819	0.992191076789236	0.421	0.396	1
IGHA1-secreted	0.37774964543445	0.943692559098046	0.105	0.052	1
STAT1	0.473407025661988	0.943692559098046	0.105	0.06	1
PASK	0.561236959112966	0.943692559098046	0.105	0.067	1
XBP1	0.0817724884838587	0.911271081405668	0.526	0.328	1
TNF	0.366600386439998	0.885275872872724	0.211	0.134	1
SELPLG	0.270795216090171	0.853962398442034	0.789	0.754	1
HAVCR2	0.24796568196833	0.848535326057706	0.368	0.254	1
KLRF1	0.00576577547025289	-0.849015586995157	0.684	0.903	1
JUNB	0.113580883958714	-0.925999418556223	0.316	0.493	1
CD44	0.166032604779588	-0.925999418556223	0.211	0.351	1
IGKC	0.236256038500421	-0.925999418556223	0.158	0.075	1
DUSP1	0.0296961608619318	-0.931707750382657	0.895	0.896	1
TRIB2	0.189566135162804	-1.02314057696675	0.105	0.231	1
FAM65B	0.0475479952764579	-1.04973478697847	0.105	0.358	1
IRF8	0.291612711281451	-1.15146467394229	0.105	0.201	1
KLRC4	0.12788217375117	-1.18183832298581	0	0.112	1
CCL4	0.139313333093337	-1.18183832298581	0.579	0.694	1
ZBTB16	0.166318915330471	-1.21158566637987	0.105	0.239	1
ZAP70	0.0377735939185627	-1.22623244234427	0.158	0.396	1
CXCR2	0.114541266023848	-1.26930116423615	0	0.119	1
FASLG	0.114541266023848	-1.26930116423615	0	0.119	1
IL18RAP	0.0269141034741842	-1.45485681739223	0.211	0.463	1
SELL	0.0881577640301673	-1.45982307028558	0.105	0.291	1
FCER1G	0.00128476798724844	-1.4961532337633	0.316	0.716	0.4535230994987
KLRC1	0.0586408499637051	-1.54641075528167	0.158	0.366	1
IFNGR1	0.0393456871189821	-1.76680082370697	0.105	0.328	1
RGS1	0.040674342612857	-1.90975877754901	0.211	0.418	1
ICAM1	0.102359031342907	-1.98919324504342	0	0.127	1
IFNG	0.0293026476188434	-1.98919324504342	0.105	0.343	1
CD160	0.0369487138930353	-2.01472833715055	0.053	0.269	1
IGLC3	0.218665169220777	-2.01472833715055	0.053	0.157	1
TIGIT	0.0289904114907951	-2.39129168861476	0	0.209	1
