# Supplementary material for: Single-cell multi-omics reveal stage of differentiation and trajectory-dependent immunity-related gene expression patterns in human erythroid cells
Source: Front Immunol. 2024 Aug 29;15:1431303. doi: 10.3389/fimmu.2024.1431303 (PMC11390661; doi:10.3389/fimmu.2024.1431303)
Supplement: Supplementary file 2 [file DataSheet2.zip › Supplementary Data - Differential Gene Expression Analysis/Intermediate Monocytes_ALL 3 DGE.csv]

	p_val	avg_log2FC	pct.1	pct.2	p_val_adj
CD79A	2.99787247460226e-31	7.30439885926941	0.542	0.015	1.0582489835346e-28
TCL1A	1.15830169820663e-28	7.28809704694031	0.583	0.026	4.08880499466941e-26
EBF1	2.77082489895804e-08	7.22098285108178	0.125	0.003	9.78101189332188e-06
CD79B	2.45096037643727e-17	6.99859042974533	0.208	0	8.65189012882356e-15
CD24	1.30441615822038e-31	6.8610869059954	0.708	0.041	4.60458903851794e-29
TBX21	3.89750916198496e-14	6.63602035036062	0.167	0	1.37582073418069e-11
POU2AF1	5.02076532279288e-31	6.63602035036062	0.458	0.006	1.77233015894589e-28
PAX5	1.17803928859619e-23	6.55113145277411	0.417	0.012	4.15847868874454e-21
IL7R	2.12410912479304e-14	6.41362792902417	0.208	0.003	7.49810521051942e-12
VPREB3	2.79002681036278e-28	6.39345004708654	0.542	0.021	9.84879464058061e-26
CD72	1.53973037026033e-16	6.35222738436003	0.292	0.009	5.43524820701898e-14
LEF1	2.41623471609247e-25	6.24370292758186	0.667	0.053	8.5293085478064e-23
IGHM-membrane	4.74948510162984e-39	6.16746734175477	0.625	0.012	1.67656824087533e-36
BLNK	1.11163592200062e-20	6.15059352319038	0.292	0.003	3.92407480466217e-18
BACH2	2.70229081297621e-15	6.15059352319038	0.25	0.006	9.53908656980603e-13
FAM129C	3.89793945458577e-14	6.15059352319038	0.167	0	1.37597262746878e-11
IGHM-secreted	2.19350306318635e-23	6.11406764716526	0.458	0.018	7.74306581304783e-21
CD70	6.13843459139786e-11	5.82866542830302	0.125	0	2.16686741076344e-08
MS4A1	7.53951928280417e-22	5.82866542830302	0.417	0.015	2.66145030682987e-19
MME	2.57697500328533e-16	5.82866542830302	0.333	0.015	9.09672176159723e-14
IGLC3	5.17395532254331e-15	5.75758233024153	0.458	0.044	1.82640622885779e-12
IGHD-membrane	1.1656801119466e-06	5.70313454621916	0.125	0.006	0.000411485079517149
MZB1	1.5415140133372e-20	5.6200788064916	0.5	0.032	5.44154446708033e-18
TRIB2	1.10864658739507e-06	5.56563102246922	0.125	0.006	0.000391352245350461
CD22	2.32779381245135e-28	5.51672142198828	0.458	0.009	8.21711215795327e-26
CD38	1.31501524993203e-05	5.28809704694031	0.125	0.009	0.00464200383226005
TRAC	4.46181697593914e-25	5.15059352319038	0.542	0.026	1.57502139250652e-22
NT5E	9.45189441621064e-11	5.15059352319038	0.208	0.009	3.33651872892235e-08
KLRK1	2.853297580222e-12	5.05105784963946	0.208	0.006	1.00721404581837e-09
BCL2	3.0475298844336e-08	4.82866542830302	0.125	0.003	1.07577804920506e-05
FOXP1	3.0475298844336e-08	4.82866542830302	0.125	0.003	1.07577804920506e-05
TYMS	1.60985969986496e-15	4.77208189993665	0.375	0.023	5.6828047405233e-13
LCK	4.87214079357763e-07	4.67666233485797	0.167	0.012	0.00017198657001329
FOXO1	3.24650622476655e-08	4.56563102246922	0.125	0.003	1.14601669734259e-05
CD27	0.000329579531904655	4.56563102246922	0.125	0.015	0.116341574762343
CD69	1.28988910899099e-14	4.55113145277411	0.458	0.044	4.55330855473818e-12
CR2	1.28881263644097e-06	4.24370292758186	0.125	0.006	0.000454950860663662
MYC	9.68403509512871e-08	4.19123550768772	0.208	0.018	3.41846438858044e-05
ADA	1.00611547430536e-09	4.06967352780681	0.375	0.05	3.5515876242979e-07
KIAA0101	4.64068560646674e-12	3.93558063221953	0.333	0.026	1.63816201908276e-09
JCHAIN	3.45092639939027e-06	3.82866542830302	0.167	0.015	0.00121817701898476
TIAF1	2.33627410497847e-13	3.61921206267407	0.583	0.091	8.247047590574e-11
APOBEC3G	5.8878477287158e-06	3.50673733341565	0.208	0.026	0.00207841024823668
PCNA	6.29113996509187e-07	3.34323860113277	0.292	0.044	0.000222077240767743
IGKC	2.94598485658647e-07	3.118172045498	0.25	0.029	0.000103993265437503
CXCR4	3.36533043448153e-07	2.7930415185723	0.75	0.331	0.000118796164337198
PDIA6	3.7002671212349e-09	2.74774543291945	0.583	0.141	1.30619429379592e-06
NKG7	0.252174890370933	2.74120258705268	0.125	0.067	1
CD9	1.25077814583723e-05	2.73555602391153	0.333	0.073	0.00441524685480543
PIK3IP1	0.000136190811536382	2.69116190455308	0.25	0.053	0.0480753564723427
CCL5	1.87864245612289e-05	2.57490883605723	0.167	0.018	0.00663160787011381
STAT1	5.5787870446222e-05	2.54855750911028	0.25	0.047	0.0196931182675164
STAT5A	1.75214716826039e-05	2.43634800552426	0.25	0.041	0.00618507950395918
IKZF1	0.0146568195613483	2.34323860113277	0.125	0.029	1
PIK3AP1	5.20477227683664e-05	2.32277449857306	0.667	0.355	0.0183728461372333
PSEN1	0.000421969419794363	2.24370292758186	0.208	0.041	0.14895520518741
FAM65B	0.00326592020030548	2.24370292758186	0.292	0.106	1
IL4R	0.0456174529378771	2.24370292758186	0.25	0.114	1
FCGR3A	0.0469817057121541	2.24370292758186	0.167	0.062	1
ITGA4	3.06204591304888e-06	2.14416725403095	0.583	0.22	0.00108090220730626
SNCA	0.0231285944892881	2.12822571016192	0.125	0.032	1
PDIA4	0.0249629269608084	2.04439411935845	0.208	0.079	1
ITGAE	0.000336789441652659	2.02131050624541	0.333	0.097	0.118886672903389
VPS28	2.75145399421059e-06	2.00666373028101	0.667	0.258	0.000971263259956338
CNOT2	0.000429842538516867	1.97068443317544	0.292	0.076	0.151734416096454
TRBC2	0.0233347789164644	1.95419631038688	0.125	0.032	1
RUNX3	0.106985184806245	1.85667980447261	0.208	0.106	1
CLEC10A	0.451682541230243	1.8513855048031	0.125	0.088	1
YBX3	5.78262665406087e-05	1.77375708720063	0.75	0.443	0.0204126720888349
IFITM3	0.0529854282947036	1.76236305793486	0.708	0.557	1
IGBP1	0.112399491218635	1.71318821088308	0.208	0.106	1
JUN	1.01199638518591e-05	1.71097038563326	0.708	0.328	0.00357234723970626
RPN2	1.61018489913622e-06	1.64934172885845	0.792	0.402	0.000568395269395084
EGR1	0.00956939471871249	1.6436335344705	0.5	0.27	1
LAT2	0.000271175060297199	1.54250846443748	0.792	0.551	0.0957247962849114
IL18	0.0632560473317689	1.50673733341565	0.167	0.065	1
JUNB	0.000156964251429624	1.50097806412697	0.833	0.71	0.0554083807546572
FOSB	4.03465683246976e-08	1.49369905862756	1	0.997	1.42423386186182e-05
BAX	1.73868780185014e-05	1.47719305780164	0.792	0.367	0.00613756794053101
GAB2	0.0117425463394798	1.46609534891831	0.25	0.088	1
GIMAP2	0.247905183065578	1.46609534891831	0.167	0.1	1
DUSP1	7.1730307379543e-05	1.46115139652483	1	0.991	0.0253207985049787
SLC25A37	0.250117232497003	1.4594316186373	0.125	0.065	1
IFITM2	0.0544724436997971	1.44679479295937	0.708	0.686	1
IL23R	0.0013598777767948	1.43634800552426	0.417	0.155	0.480036855208564
NINJ2	0.199994486170413	1.36923380966572	0.125	0.059	1
HLA.DPA1	0.000453678297198831	1.2649506612859	0.917	0.757	0.160148438911187
GAPDH	1.52524662400774e-05	1.23926613769582	1	0.982	0.00538412058274732
VNN2	0.0719064849267694	1.22380337014416	0.417	0.328	1
ENTPD1	0.056029406214141	1.20417456339522	0.208	0.088	1
STAT6	0.232721250213549	1.18480923852829	0.125	0.062	1
KCNE3	0.0766478325079578	1.18480923852829	0.25	0.123	1
LILRB4	0.0459244267862127	1.16570041558059	0.375	0.214	1
CD52	1.72180362304833e-05	1.16570041558059	0.917	0.85	0.00607796678936059
STAT3	0.0347841818181223	1.15624008633152	0.292	0.132	1
CD74	1.49947395379106e-05	1.13110642004881	1	1	0.00529314305688243
CD63	9.6464960030876e-05	1.12351101628987	0.917	0.9	0.0340521308908992
GNAI2	0.0171959979951674	1.12130629622213	0.625	0.525	1
CD244	0.168081619629	1.10619940383193	0.167	0.082	1
PTPRC	0.00140185006196384	1.10463888984431	0.833	0.68	0.494853071873235
IRF8	0.00552907611149628	1.03249424473809	0.708	0.484	1
CD48	9.73728544906172e-05	1.0189434917015	0.917	0.85	0.0343726176351879
XBP1	0.0847543600959705	0.933847664995073	0.458	0.311	1
LAMP1	0.00763120670879365	0.910503720359478	0.75	0.592	1
TNF	0.283399537284209	0.883806982495478	0.25	0.17	1
HLA.DRA	0.00363625451759496	0.87915707380022	1	0.971	1
CASP5	0.0120032906255628	0.872865232213551	0.708	0.543	1
TNFSF8	0.0977512416709658	0.86519130432813	0.333	0.191	1
CD37	0.000876268479897492	0.860029599212351	0.875	0.915	0.309322773403815
TREM1	0.00587478792268666	-1.27985902847515	0.167	0.466	1
MGST1	0.0157462446884963	-1.48118983428377	0.083	0.317	1
AQP9	0.0349832198542682	-1.60873988400428	0.083	0.276	1
QPCT	0.0648427113289747	-1.78604441581219	0	0.126	1
IL1RN	0.00941699138339997	-2.27985902847515	0.042	0.284	1
