# Supplementary material for: Single-cell multi-omics reveal stage of differentiation and trajectory-dependent immunity-related gene expression patterns in human erythroid cells
Source: Front Immunol. 2024 Aug 29;15:1431303. doi: 10.3389/fimmu.2024.1431303 (PMC11390661; doi:10.3389/fimmu.2024.1431303)
Supplement: Supplementary file 2 [file DataSheet2.zip › Supplementary Data - Differential Gene Expression Analysis/Immature B-cells_ALL 2 DGE.csv]

	p_val	avg_log2FC	pct.1	pct.2	p_val_adj
CD1B	8.90239080981375e-07	5.51784830486262	0.364	0.012	0.000314254395586425
KIR2DL1	1.44890903904158e-06	4.93288580414146	0.273	0	0.000511464890781677
CD3G	9.40772042879231e-05	4.93288580414146	0.182	0	0.0332092531136369
CD3D	8.92881343305546e-06	4.88041838424733	0.455	0.048	0.00315187114186858
CHI3L2	9.40772042879231e-05	4.51784830486262	0.182	0	0.0332092531136369
CCL5	0.0821655721149666	4.51784830486262	0.182	0.048	1
LAT	6.95604973345976e-05	3.93288580414146	0.273	0.012	0.0245548555591129
CD8A	8.51848093403123e-05	3.93288580414146	0.364	0.036	0.0300702376971303
LCK	1.67538405730905e-05	3.74024072619907	0.545	0.083	0.00591410572230096
DPP4	0.0140071610534326	3.66985139830767	0.182	0.024	1
FYB	0.0140071610534326	3.66985139830767	0.182	0.024	1
CD1A	0.00219612787621167	3.66985139830767	0.273	0.036	0.775233140302719
BCL11B	0.00230088690867017	3.29545588352617	0.273	0.036	0.812213078760569
CD4	0.00482883170227402	2.93288580414146	0.364	0.083	1
NT5E	0.0153742981382487	2.93288580414146	0.182	0.024	1
CD5	0.0153772631088791	2.93288580414146	0.182	0.024	1
IL32	7.46502251184815e-05	2.93288580414146	0.273	0.012	0.026351529466824
CD3E	0.0020730430947696	2.79538228039153	0.364	0.071	0.731784212453669
CD2	0.000523688631105209	2.66985139830767	0.364	0.048	0.184862086780139
CD6	0.00301972592188684	2.66985139830767	0.273	0.036	1
CD7	0.0424530924359178	2.6109577092541	0.182	0.036	1
CR2	0.0797054580505256	2.6109577092541	0.182	0.048	1
IGHA1-secreted	0.0797054580505256	2.6109577092541	0.182	0.048	1
ITGAX	0.0846552594284157	2.44745897697122	0.182	0.048	1
FCER1A	0.35888179729885	2.44745897697122	0.182	0.095	1
TGFBI	0.0871926705476053	2.4183126313117	0.182	0.048	1
CST7	0.0871740035246641	2.25481389902883	0.182	0.048	1
SELPLG	0.014278678058587	2.03980100805797	0.364	0.095	1
PIK3IP1	0.00321820772594937	2.02599520853294	0.455	0.107	1
ALAS2	0.614046335519647	2.00214846657858	0.091	0.167	1
FYN	0.0982220122699498	1.93288580414146	0.364	0.167	1
FCER1G	0.266754237399858	1.81740858672153	0.182	0.083	1
IER3	0.0951143179865218	1.79538228039153	0.182	0.048	1
TLR2	0.100654888883938	1.71049338280501	0.182	0.048	1
TRAC	0.0143144740835569	1.68495829069788	0.364	0.095	1
RNASE6	0.28774713205416	1.28080910756177	0.273	0.155	1
RGS1	0.21414841463162	1.26546114322833	0.364	0.202	1
SLC25A37	0.50440044751343	1.26046046216997	0.364	0.321	1
FUT4	0.302791269171925	1.23244608600037	0.182	0.083	1
LEF1	0.150830520658593	1.20909559872299	0.545	0.429	1
S100A10	0.835239463753801	1.18442457113743	0.273	0.274	1
TRBC2	0.210558229220387	1.18156491699819	0.455	0.357	1
SNCA	0.939071114363841	1.15527822547791	0.091	0.107	1
JUN	0.053524208777742	1.12553088208386	0.636	0.31	1
LILRB4	0.336093873248518	1.05841668622532	0.182	0.083	1
C10orf54	0.0204127465696459	1.02599520853294	0.636	0.262	1
S100A12	0.00344803873801356	1.02599520853294	0.273	0.036	1
ARL4C	0.352515993284446	0.985353224035598	0.364	0.274	1
ITGAE	0.192899574053312	-0.853710557749344	0.364	0.5	1
CD74	0.0064811517362877	-0.872990946638375	0.909	1	1
GAB2	0.257010778628185	-0.874469117916141	0.091	0.238	1
CD300A	0.26006850066395	-0.874469117916141	0.091	0.238	1
VPS28	0.374712845151301	-0.874469117916141	0.273	0.369	1
CD72	0.556394267655651	-0.874469117916141	0.273	0.321	1
RPN2	0.291077589423309	-0.874469117916141	0.455	0.548	1
PASK	0.261861510982544	-0.874469117916141	0	0.107	1
TRIB2	0.776789480163745	-0.874469117916141	0.182	0.202	1
HLA.DMA	0.0346181772579143	-0.908416449839479	0.727	0.893	1
EBF1	0.275777522592624	-0.908416449839479	0.182	0.321	1
HLA.A	0.00794104980367076	-0.97211768192279	1	1	1
CBLB	0.185828283952884	-0.974004791467056	0	0.143	1
IFITM3	0.274605751637932	-1.02794359857786	0.364	0.512	1
POU2AF1	0.136190626712881	-1.04111898732559	0.273	0.512	1
FAM129C	0.114412396937719	-1.06711419585854	0.091	0.321	1
STAT5A	0.361322601042659	-1.09686153925259	0.182	0.286	1
IGKC	0.969547561294806	-1.1344694636603	0.545	0.44	1
MCM2	0.267835570870606	-1.15457703710888	0.182	0.357	1
CTSD	0.165982998549616	-1.15457703710888	0	0.155	1
PSEN1	0.208498229055878	-1.15457703710888	0	0.131	1
MGST1	0.233807967841992	-1.15457703710888	0	0.119	1
CD38	0.058583418909579	-1.18259141327847	0.091	0.417	1
LYN	0.116649631058059	-1.18259141327847	0.364	0.548	1
IGHM-membrane	0.0733356744255248	-1.21751663903603	0.545	0.762	1
PDIA6	0.0549532535914186	-1.23703919730085	0.364	0.583	1
IGLC3	0.801253633686167	-1.2747096152669	0.545	0.464	1
MCM4	0.312997283933361	-1.27656756148749	0.091	0.214	1
JUNB	0.307937798191983	-1.29593288635442	0.182	0.333	1
CD244	0.208679192996299	-1.31504170930212	0	0.131	1
GAPDH	0.132746218206185	-1.34289382994201	1	0.833	1
CD200	0.117381700266973	-1.3890422907459	0	0.19	1
APOBEC3G	0.131961565517884	-1.3890422907459	0	0.179	1
KIT	0.166507989853918	-1.3890422907459	0	0.155	1
TCL1A	0.337341169867831	-1.42701014094492	0.364	0.44	1
LGALS9	0.0125074993203398	-1.45081848833259	0.455	0.726	1
TCF4	0.103975315270766	-1.4594316186373	0	0.202	1
CXCL2	0.261757966416418	-1.4594316186373	0	0.107	1
LAT2	0.0206368155410305	-1.49710203660335	0.455	0.726	1
IKZF1	0.0924624488230862	-1.52654581449583	0	0.214	1
CD34	0.3980973971381	-1.63696980418948	0.182	0.286	1
TYMS	0.163795854353661	-1.63865618081737	0.182	0.393	1
BAX	0.0377719278201304	-1.66702703804566	0.273	0.56	1
MYC	0.32059600589061	-1.71097038563326	0.091	0.214	1
SELL	0.740499311238978	-1.71919089243823	0.455	0.381	1
KIAA0101	0.174966734650888	-1.73387078774334	0.182	0.369	1
FLT3	0.238663138928302	-1.73953953783003	0.091	0.238	1
CTSW	0.166657857885009	-1.76755391399963	0	0.155	1
AURKB	0.270572835529159	-1.78593244331448	0.091	0.226	1
TOP2A	0.523701818146925	-1.83970369975546	0.182	0.238	1
CD79A	0.0124626367509906	-1.91844681497674	0.455	0.69	1
BLNK	0.0408006218234506	-1.94158331377468	0.182	0.488	1
PCNA	0.0570701965851923	-1.9558574447568	0.091	0.417	1
IL18	0.0932717237776605	-1.97400479146706	0	0.214	1
CCND2	0.118207386993961	-1.97400479146706	0	0.19	1
PTTG2	0.132521341812309	-2.06711419585854	0	0.179	1
CD37	0.00149575815888645	-2.09552261104429	0.455	0.821	0.528002630086917
LAP3	0.0251320043589137	-2.21686131536322	0.091	0.44	1
CXCL8	0.231102405257731	-2.48665308737232	0.273	0.119	1
UBE2C	0.142867834556199	-2.49337895056063	0.091	0.286	1
CD79B	0.00483934787047891	-2.93501065985119	0.273	0.643	1
CD9	0.0201247353876956	-3.33390073655344	0	0.357	1
IGHD-membrane	0.00430933030489359	-3.60627300696657	0	0.476	1
