# Supplementary material for: Single-cell multi-omics reveal stage of differentiation and trajectory-dependent immunity-related gene expression patterns in human erythroid cells
Source: Front Immunol. 2024 Aug 29;15:1431303. doi: 10.3389/fimmu.2024.1431303 (PMC11390661; doi:10.3389/fimmu.2024.1431303)
Supplement: Supplementary file 2 [file DataSheet2.zip › Supplementary Data - Differential Gene Expression Analysis/Plasma Cells_ALL 2 DGE.csv]

	p_val	avg_log2FC	pct.1	pct.2	p_val_adj
CD1A	0.00532195314835138	4.23703919730085	0.571	0	1
ADA	0.00949409244452618	3.89308479608349	0.714	0.167	1
LEF1	0.0179730488510714	3.63558857379112	0.714	0.25	1
LCK	0.0189841368159587	3.58496250072116	0.571	0.083	1
CR2	0.0197596320234496	3.58496250072116	0.429	0	1
LAT	0.0198937322170479	3.58496250072116	0.429	0	1
CD1B	0.0682861794017774	3.58496250072116	0.286	0	1
THBS1	0.230062298026397	3.58496250072116	0.143	0	1
CD3D	0.0662742596212288	3.44057259138598	0.429	0.083	1
CD79B	0.000993179157031169	3.23703919730085	0.857	0.083	0.350592242432003
GAB2	0.00536155666253868	3.09953567355091	0.571	0	1
TRAT1	0.0682861794017774	3.09953567355091	0.286	0	1
CCL5	0.691862295874155	2.94753258010586	0.143	0.083	1
CD3E	0.0243478422719745	2.77760757866355	0.571	0.083	1
DOCK8	0.0198937322170479	2.77760757866355	0.429	0	1
CD244	0.0682861794017774	2.77760757866355	0.286	0	1
CD7	0.230062298026397	2.77760757866355	0.143	0	1
RPN2	0.0154834137297912	2.51457317282976	0.714	0.167	1
BAX	0.0450709931781836	2.51457317282976	0.571	0.167	1
ALAS2	0.109383808417246	2.39909595540982	0.429	0.083	1
APOBEC3G	0.230062298026397	2.36257007938471	0.143	0	1
GZMA	0.230062298026397	2.36257007938471	0.143	0	1
IL15RA	0.230062298026397	2.36257007938471	0.143	0	1
CD3G	0.0682861794017774	2.36257007938471	0.286	0	1
CD8A	0.0682861794017774	2.36257007938471	0.286	0	1
TNF	0.0682861794017774	2.36257007938471	0.286	0	1
ZAP70	0.231136991164733	2.36257007938471	0.286	0.083	1
MZB1	0.0175816352759337	2.33014860169233	0.857	0.417	1
MME	0.0279243279150348	2.23703919730085	0.714	0.167	1
SNCA	1	2.1926450779424	0.143	0.167	1
IL7R	0.0377433427492547	2.1926450779424	0.571	0.083	1
TRBC2	0.065029077994911	2.14017765804826	0.571	0.167	1
BCL11B	0.0847021769921737	2.09953567355091	0.429	0.083	1
IGHM-membrane	0.257574642510204	2.09953567355091	0.286	0.083	1
IFITM3	0.0659815026859611	2.05062607306997	0.714	0.25	1
TIAF1	0.00815097159350271	2.04064198449735	0.857	0.167	1
YBX3	0.0541389542739878	2.03394733192334	0.714	0.417	1
VPS28	0.513148567772715	2	0.286	0.167	1
CD2	0.109383808417246	2	0.429	0.083	1
CD24	0.0475847875941458	1.84799690655495	0.714	0.25	1
SLC25A37	0.287153512169237	1.77760757866355	0.286	0.083	1
FYB	0.0971496177478608	1.77760757866355	0.429	0.083	1
ANXA5	0.230062298026397	1.77760757866355	0.143	0	1
BCL2A1	0.230062298026397	1.77760757866355	0.143	0	1
BCL6	0.230062298026397	1.77760757866355	0.143	0	1
CBLB	0.230062298026397	1.77760757866355	0.143	0	1
CD1C	0.230062298026397	1.77760757866355	0.143	0	1
CD300A	0.230062298026397	1.77760757866355	0.143	0	1
CD38	0.230062298026397	1.77760757866355	0.143	0	1
CXCL5	0.230062298026397	1.77760757866355	0.143	0	1
CXCR5	0.230062298026397	1.77760757866355	0.143	0	1
FLT3	0.230062298026397	1.77760757866355	0.143	0	1
GZMK	0.230062298026397	1.77760757866355	0.143	0	1
IL18R1	0.230062298026397	1.77760757866355	0.143	0	1
KLRF1	0.230062298026397	1.77760757866355	0.143	0	1
LAIR2	0.230062298026397	1.77760757866355	0.143	0	1
LILRB4	0.230062298026397	1.77760757866355	0.143	0	1
NCR3	0.230062298026397	1.77760757866355	0.143	0	1
PAX5	0.230062298026397	1.77760757866355	0.143	0	1
RORC	0.230062298026397	1.77760757866355	0.143	0	1
STAT5A	0.230062298026397	1.77760757866355	0.143	0	1
TGFB3	0.230062298026397	1.77760757866355	0.143	0	1
TMEM97	0.230062298026397	1.77760757866355	0.143	0	1
TRDC	0.230062298026397	1.77760757866355	0.143	0	1
TXK	0.230062298026397	1.77760757866355	0.143	0	1
ZNF683	0.230062298026397	1.77760757866355	0.143	0	1
CCND2	0.257574642510204	1.77760757866355	0.286	0.083	1
DUSP2	0.257574642510204	1.77760757866355	0.286	0.083	1
IFNGR1	0.257574642510204	1.77760757866355	0.286	0.083	1
TCL1A	0.257574642510204	1.77760757866355	0.286	0.083	1
ITGAE	0.691862295874155	1.77760757866355	0.143	0.083	1
FYN	0.011667169068618	1.6256044852185	0.857	0.167	1
CD63	0.250900621925929	1.6256044852185	0.429	0.167	1
LAMP1	0.0990128364629678	1.58496250072116	0.571	0.167	1
IL23R	0.11388345214874	1.58496250072116	0.571	0.25	1
CD36	1	1.51457317282976	0.143	0.167	1
LAT2	0.171104523527293	1.36257007938471	0.571	0.25	1
CD4	0.691862295874155	1.36257007938471	0.143	0.083	1
IGKC	0.691862295874155	1.36257007938471	0.143	0.083	1
RGS1	0.691862295874155	1.36257007938471	0.143	0.083	1
XBP1	0.287153512169237	1.36257007938471	0.286	0.083	1
CD247	0.287153512169237	1.36257007938471	0.286	0.083	1
LGALS1	0.287153512169237	1.36257007938471	0.286	0.083	1
ARL4C	0.299952629701001	1.29218075149331	0.429	0.167	1
IFITM2	0.0350898980438199	1.21056698593966	0.857	0.25	1
CD6	0.513148567772715	1.1926450779424	0.286	0.167	1
NINJ2	0.513148567772715	1.1926450779424	0.286	0.167	1
NT5E	0.318345978772873	1.1926450779424	0.286	0.083	1
PIK3IP1	0.318345978772873	1.1926450779424	0.286	0.083	1
KLRB1	0.691862295874155	1.1926450779424	0.143	0.083	1
LGALS3	0.691862295874155	1.1926450779424	0.143	0.083	1
IKZF1	0.132360596412801	1.09953567355091	0.571	0.167	1
ITGA4	0.132360596412801	1.09953567355091	0.571	0.167	1
LGALS9	0.132360596412801	1.09953567355091	0.571	0.167	1
CASP5	0.274178677331289	1.09953567355091	0.429	0.167	1
TRAC	0.318345978772873	1.09953567355091	0.286	0.083	1
HLA.DMA	0.116277650404045	1.09953567355091	0.714	0.333	1
JUN	0.553213648895463	1.04064198449735	0.286	0.167	1
GAPDH	0.110799166182126	1.03286463390563	1	0.5	1
PTPRC	0.337449543301203	1	0.571	0.333	1
S100A9	0.553213648895463	-1.02974734339405	0.143	0.25	1
CD72	0.302796211721718	-1.22239242133645	0	0.167	1
CD48	0.593897874367835	-1.33786963875638	0.143	0.25	1
MS4A1	0.718202043021727	-1.33786963875638	0.286	0.333	1
ITGAX	0.302796211721718	-1.54432051622381	0	0.167	1
PCNA	0.302796211721718	-1.54432051622381	0	0.167	1
NAMPT	0.592619277242897	-1.68182403997375	0.143	0.25	1
TNFSF8	0.108464610613216	-1.8073549220576	0	0.333	1
FTH1	0.302796211721718	-2.02974734339405	0	0.167	1
JUNB	0.109689977860525	-2.68182403997374	0	0.333	1
SELL	0.302796211721718	-2.8073549220576	0	0.167	1
EGR1	0.302796211721718	-4.30985526258679	0	0.167	1
IGHA1-secreted	0.841814917723631	-4.4447848426729	0.143	0.167	1
IGLC3	0.0301758156521841	-5.71301191772701	0.429	0.75	1
CXCL8	0.302796211721718	-5.77698127301409	0	0.167	1
IGHG1-secreted	0.0638110603874565	-7.82230526352357	0	0.417	1
IGHG4-secreted	0.0638110603874565	-7.99388189083705	0	0.417	1
