# Supplementary material for: Single-cell multi-omics reveal stage of differentiation and trajectory-dependent immunity-related gene expression patterns in human erythroid cells
Source: Front Immunol. 2024 Aug 29;15:1431303. doi: 10.3389/fimmu.2024.1431303 (PMC11390661; doi:10.3389/fimmu.2024.1431303)
Supplement: Supplementary file 2 [file DataSheet2.zip › Supplementary Data - Differential Gene Expression Analysis/CD8 Nai╠êve T-Cells_ALL 3 DGE.csv]

	p_val	avg_log2FC	pct.1	pct.2	p_val_adj
PAX5	7.83383897449031e-22	6.3557308029781	0.69	0.008	2.76534515799508e-19
BLNK	1.62572082125813e-12	5.56723490817181	0.414	0.008	5.73879449904122e-10
VPREB3	2.22400409791144e-24	4.88916300305917	0.966	0.072	7.85073446562737e-22
MME	5.99617297480861e-20	4.85503721915455	0.759	0.04	2.11664906010744e-17
TCL1A	1.85484163101649e-24	4.8156225380412	0.966	0.064	6.54759095748821e-22
MS4A1	3.29135090351653e-16	4.80824300767561	0.655	0.04	1.16184686894134e-13
PIK3AP1	9.2771041978868e-26	4.64385618977473	0.966	0.056	3.27481778185404e-23
CD72	1.8621590413784e-09	4.56723490817181	0.379	0.024	6.57342141606575e-07
GZMK	0.00215952940600491	4.52284078881336	0.138	0.016	0.762313880319734
CD24	6.60107274509159e-20	4.42973138442188	1	0.144	2.33017867901733e-17
AURKB	0.000306311496650044	4.42973138442188	0.103	0	0.108127958317466
TBX21	3.75906944169249e-05	4.27772829097683	0.172	0.008	0.0132695151291745
KIAA0101	1.59778578589716e-08	4.22328050695445	0.379	0.032	5.64018382421696e-06
TNF	0.0167046955543723	4.17819261742591	0.103	0.016	1
POU2AF1	1.51941415722837e-16	4.10780328953452	0.586	0.016	5.36353197501616e-14
CMTM2	0.000306372601828387	4.10780328953451	0.103	0	0.108149528445421
TYMS	1.37548095505874e-17	4.07978891336492	0.724	0.04	4.85544777135734e-15
CD22	1.08431662100492e-19	4.0712774135094	0.793	0.048	3.82763767214737e-17
CST7	0.00773343567934029	3.87333803589749	0.138	0.024	1
LYN	1.58252630830562e-08	3.69276579025567	0.379	0.032	5.58631786831882e-06
FAM129C	0.00361349159500196	3.69276579025567	0.103	0.008	1
IGHM-secreted	6.91042788547144e-18	3.62237646236427	0.724	0.04	2.43938104357142e-15
MZB1	4.4573200789776e-17	3.45175769075188	0.966	0.144	1.57343398787909e-14
EBF1	0.00787207315006039	3.42973138442188	0.138	0.024	1
LAT2	5.58007007645776e-21	3.41265787106294	0.897	0.056	1.96976473698959e-18
HLA.DPA1	2.77786570383281e-18	3.40058503876236	1	0.176	9.80586593452981e-16
CCL5	0.00320992162006369	3.39073725280601	0.241	0.064	1
HLA.DRA	6.34338355574436e-16	3.31661730437042	1	0.208	2.23921439517776e-13
IGHM-membrane	4.73200695493266e-17	3.2853414750867	0.966	0.136	1.67039845509123e-14
CD9	4.94315313880693e-08	3.15510900431287	0.483	0.08	1.74493305799885e-05
MCM4	0.0167037461507433	3.10780328953452	0.103	0.016	1
CD79A	7.23041914014557e-15	2.94034654368295	1	0.256	2.55233795647139e-12
IRF4	0.0167037461507433	2.91515821159212	0.103	0.016	1
EGR1	0.141096348225335	2.91515821159212	0.138	0.064	1
CD74	8.73139227709581e-13	2.65986903829087	1	0.848	3.08218147381482e-10
HLA.DQB1	5.55746869273461e-08	2.64385618977472	0.483	0.072	1.96178644853532e-05
MCM2	0.0010513472213199	2.6103036300637	0.276	0.072	0.371125569125926
CXCR3	0.000616037170168385	2.59323011670476	0.207	0.032	0.21746112106944
PCNA	6.77575321272555e-11	2.57014650359172	0.828	0.168	2.39184088409212e-08
FOXO1	0.0143379591579056	2.5483758809205	0.241	0.096	1
ICAM1	0.0897542758529999	2.52284078881336	0.103	0.032	1
TIAF1	2.53386741551184e-09	2.48840729174949	0.828	0.224	8.94455197675678e-07
CD38	0.0634979226918633	2.34881138903831	0.138	0.048	1
HLA.DMA	6.38896399524288e-12	2.25590192852365	0.793	0.136	2.25530429032074e-09
ADA	3.74438799843018e-10	2.22516024017267	0.931	0.248	1.32176896344585e-07
JUN	1.84982477810481e-09	2.200912693926	0.724	0.16	6.52988146670998e-07
DUSP1	1.60381142863448e-12	2.1879736382185	1	0.696	5.66145434307973e-10
LGALS9	2.12371414861916e-08	2.15842936260448	0.621	0.12	7.49671094462564e-06
TNFSF10	0.0213514776119512	2.10780328953452	0.138	0.032	1
PDIA6	1.0940715165951e-05	2.07303787137384	0.621	0.2	0.00386207245358072
NKG7	3.56887962242493e-05	2.06473456764263	0.379	0.088	0.01259814506716
IFITM3	4.72565890318311e-09	1.9279822519497	0.966	0.4	1.66815759282364e-06
RGS1	0.252482186247041	1.90925761015243	0.241	0.168	1
CD79B	0.166936907887079	1.74523321014981	0.103	0.04	1
BACH2	0.904126875002174	1.61303859778494	0.172	0.184	1
CD63	1.20330925068512e-06	1.562807196131	0.862	0.336	0.000424768165491847
FOSB	1.68264593848794e-08	1.53951952995999	1	0.776	5.93974016286241e-06
GAPDH	1.50898127224336e-06	1.50100498757289	1	0.944	0.000532670389101905
KDELR1	0.332782047166151	1.45572659295482	0.103	0.056	1
MYC	0.00155749482709344	1.45069100305752	0.345	0.112	0.549795673963984
NT5E	0.00100553161665083	1.38197825297351	0.517	0.232	0.354952660677744
IGKC	0.759724262503058	1.31133668361965	0.103	0.088	1
CD69	1.42349609841981e-05	1.29898741034863	0.966	0.648	0.00502494122742192
JUNB	5.14143561920284e-05	1.27338935525249	0.759	0.328	0.018149267735786
YBX3	2.16405646027701e-05	1.27243399130731	0.931	0.456	0.00763911930477784
IL7R	1.1452980171127e-05	1.17031249101253	0.966	0.752	0.00404290200040784
NCR3	0.628163928342904	1.10780328953452	0.103	0.08	1
ALAS2	0.933902029616336	1.10780328953452	0.103	0.104	1
SLC25A37	0.0978480168966886	1.10780328953451	0.276	0.152	1
LAP3	0.027209936036123	1.10780328953451	0.379	0.184	1
DUSP2	0.405624197785217	1.07923413733774	0.207	0.152	1
LEF1	3.79337080293569e-05	1.04292862343022	0.966	0.92	0.013390598934363
ITGAE	0.0395332850877992	1.02688329415095	0.379	0.192	1
XBP1	0.0440140566719691	1.02438728134688	0.517	0.392	1
IGLC3	5.72281928001808e-17	0.955800196089465	0.966	0.136	2.02015520584638e-14
FAM65B	0.408397999899281	0.93223172495106	0.552	0.552	1
CD27	0.0532975985651975	0.930265103982327	0.621	0.544	1
PDIA4	0.0760454983865771	0.920176286358744	0.345	0.192	1
IFITM2	0.000151035986453929	0.916578886291746	1	0.672	0.0533157032182368
CD44	0.0151636083765021	0.867599592081606	0.621	0.496	1
FYB	0.109742314967168	-0.854128669631966	0.517	0.528	1
CD3G	0.175905985058357	-0.892196710465485	0.069	0.168	1
CD5	0.083590914900818	-1.02147972741045	0.414	0.488	1
CD7	0.194652924391244	-1.0474749359434	0.31	0.368	1
STAT1	0.155830312932397	-1.21412480535285	0.034	0.128	1
CD8B	2.15341225090368e-05	-1.25696100326311	0.828	0.912	0.00760154524568998
TSPAN32	0.176722807494336	-1.29818907014132	0.276	0.344	1
CTSW	0.000589043422238859	-1.35162832910278	0.552	0.744	0.207932328050317
IL4R	0.142117685983301	-1.51110654310998	0.172	0.28	1
ICOS	0.08326296752684	-1.89219671046548	0.069	0.2	1
TCF7	0.0187486652640024	-2.02147972741045	0.034	0.224	1
IL2RB	0.0158763551075264	-2.04600204654452	0.103	0.312	1
