# Supplementary material for: Single-cell multi-omics reveal stage of differentiation and trajectory-dependent immunity-related gene expression patterns in human erythroid cells
Source: Front Immunol. 2024 Aug 29;15:1431303. doi: 10.3389/fimmu.2024.1431303 (PMC11390661; doi:10.3389/fimmu.2024.1431303)
Supplement: Supplementary file 2 [file DataSheet2.zip › Supplementary Data - Differential Gene Expression Analysis/Poly Eb_ALL 3 DGE.csv]

	p_val	avg_log2FC	pct.1	pct.2	p_val_adj
CD27	8.48162191440533e-14	7.01402047031493	0.45	0	2.99401253578508e-11
LAP3	4.50290263543726e-22	6.98299357469431	0.7	0	1.58952463030935e-19
NT5E	5.39323511146956e-24	6.58871463558226	0.75	0	1.90381199434876e-21
TNF	1.6300257985324e-11	6.21431912080077	0.375	0	5.75399106881936e-09
CD70	8.6185093724912e-14	6.10328780841202	0.45	0	3.04233380848939e-11
LCK	4.99498214960847e-13	5.98299357469431	0.425	0	1.76322869881179e-10
GNAI2	8.14366398993009e-14	5.85174904141606	0.45	0	2.87471338844532e-11
CD72	7.74293122382635e-25	5.62935662007961	0.8	0.009	2.7332547220107e-22
TCL1A	1.80382574903629e-30	5.60917873814198	1	0.036	6.3675048940981e-28
EBF1	2.42816200386897e-19	5.54689445988764	0.65	0.009	8.57141187365748e-17
MS4A1	2.8838270660223e-30	5.38226375811484	0.975	0.018	1.01799095430587e-27
XBP1	8.40808177662299e-13	5.2667865406949	0.45	0.009	2.96805286714792e-10
CD9	2.73674954602895e-27	5.23202112253422	0.875	0.009	9.66072589748218e-25
CASP5	2.51826691138912e-25	5.15987133677839	0.825	0.009	8.88948219720358e-23
HLA.DQB1	3.18624426229736e-28	4.8856963733394	0.9	0.009	1.12474422459097e-25
IGHM-membrane	1.08453526844722e-26	4.5690561098118	1	0.055	3.8284094976187e-24
BLNK	2.10340363886594e-24	4.5298209465287	0.85	0.027	7.42501484519677e-22
IL1B	0.000830069530302345	4.4594316186373	0.1	0	0.293014544196728
CD24	1.33963600295437e-26	4.34291760991087	1	0.1	4.72891509042893e-24
VPREB3	7.85054434869974e-26	4.32732808262995	0.975	0.073	2.77124215509101e-23
IGHM-secreted	7.75928196497067e-30	4.1963972128035	1	0.027	2.73902653363465e-27
HLA.DMA	1.35691607351597e-27	4.02236781302845	0.975	0.036	4.78991373951136e-25
CD79A	3.90247379120192e-25	4.00691941393979	1	0.073	1.37757324829428e-22
PDIA4	1.27443843578521e-09	3.78135971352466	0.35	0.009	4.49876767832177e-07
IKZF1	7.08914558741413e-05	3.78135971352466	0.175	0.009	0.0250246839235719
MME	9.48946554955481e-25	3.75711216727798	0.95	0.064	3.34978133899285e-22
JUN	2.89119726566154e-27	3.72246602447109	0.95	0.027	1.02059263477852e-24
PAX5	6.96031664286049e-26	3.69209237542757	0.975	0.055	2.45699177492975e-23
LIPA	3.56174064671727e-06	3.57490883605723	0.225	0.009	0.0012572944482912
HLA.DPA1	1.58024677883059e-22	3.52275755400613	1	0.164	5.578271129272e-20
TRAC	5.08574609645116e-26	3.50673733341565	0.95	0.036	1.79526837204726e-23
LAT2	1.30103455590649e-25	3.47829064588861	1	0.055	4.59265198234992e-23
IGBP1	2.35889174957863e-07	3.38543103719352	0.3	0.018	8.32688787601256e-05
POU2AF1	1.13767720427588e-23	3.37370174461141	0.95	0.055	4.01600053109384e-21
EGR1	1.47451691629629e-10	3.35559580765276	0.525	0.055	5.20504471452589e-08
BACH2	1.81716020512754e-05	3.33390073655344	0.225	0.018	0.00641457552410022
CD79B	1.46727526133977e-16	3.31741261376487	0.65	0.027	5.17948167252937e-14
IFITM2	5.12952156705718e-26	3.31187443022344	1	0.073	1.81072111317118e-23
IFITM3	9.05247579110704e-28	3.3037807481771	1	0.036	3.19552395426078e-25
CD69	1.39076001994026e-25	3.22496636500027	1	0.055	4.90938287038914e-23
MZB1	9.19491807823562e-22	3.14479601631629	1	0.1	3.24580608161718e-19
IL7R	2.07131803214417e-25	3.14392979290937	0.925	0.036	7.31175265346893e-23
CD22	8.13529604145871e-25	3.12239663135973	1	0.064	2.87175950263493e-22
APOBEC3G	7.82205708677901e-10	3.04439411935845	0.425	0.027	2.76118615163299e-07
IGHD-membrane	0.00653560265074473	3.04439411935845	0.1	0.009	1
IGLC3	2.93445841395735e-16	2.93647878019157	0.975	0.164	1.03586382012695e-13
IGKC	6.5069379240287e-12	2.91009302764686	0.575	0.055	2.29694908718213e-09
TRIB2	6.04066240305984e-08	2.87446911791614	0.325	0.018	2.13235382828013e-05
GAPDH	2.34434672566786e-17	2.84215139764341	1	0.855	8.27554394160755e-15
ADA	1.77825900412271e-21	2.8338271334188	1	0.091	6.27725428455315e-19
IRF8	1.32223147051131e-08	2.78135971352466	0.35	0.018	4.66747709090492e-06
RPN2	7.63635288836893e-22	2.7632123668144	0.95	0.073	2.69563256959423e-19
JCHAIN	0.00116068166893355	2.75488750216347	0.2	0.036	0.409720629133541
CD38	4.59401292115712e-09	2.73953953783003	0.4	0.027	1.62168656116847e-06
LYN	2.15472788190924e-20	2.72952078200504	0.8	0.036	7.60618942313961e-18
CD74	2.05101446624033e-17	2.68980577563522	1	0.882	7.24008106582836e-15
FTH1	0.00167000716097836	2.68182403997375	0.15	0.018	0.58951252782536
NKG7	1.05674703662931e-09	2.66888498426625	0.475	0.045	3.73031703930147e-07
HLA.DRA	2.35782658716079e-17	2.58596402456623	1	0.573	8.32312785267757e-15
CD63	5.33356016636598e-19	2.57490883605723	1	0.182	1.88274673872719e-16
DUSP2	5.89396816637173e-09	2.56634682255381	0.425	0.036	2.08057076272922e-06
PCNA	1.98545981641191e-19	2.49690632405596	1	0.118	7.00867315193404e-17
ITGAE	5.23487262994853e-09	2.4594316186373	0.425	0.036	1.84791003837183e-06
LY86	2.77328368546848e-05	2.4594316186373	0.225	0.018	0.00978969140970375
MYC	5.95837815229439e-09	2.39231742277876	0.425	0.036	2.10330748775992e-06
DUSP1	3.95859361199459e-14	2.37755461158289	1	0.718	1.39738354503409e-11
CD52	2.75715883971825e-18	2.37696945844532	1	0.573	9.73277070420543e-16
MCM4	7.28514467650587e-09	2.37196877738696	0.45	0.045	2.57165607080657e-06
CXCR4	4.99901194671077e-17	2.35686188499675	1	0.236	1.7646512171889e-14
ITGA4	1.37426911476032e-13	2.34622100818931	0.925	0.164	4.85116997510393e-11
LEF1	1.21161901330884e-15	2.2911601360475	1	0.209	4.27701511698019e-13
PDIA6	3.58681827042926e-20	2.27387596548122	0.95	0.082	1.26614684946153e-17
FOSB	1.08489097405701e-13	2.2096330399602	1	0.745	3.82966513842124e-11
KCNE3	0.00556158674936248	2.1963972128035	0.15	0.027	1
DOCK8	2.65670965080378e-09	2.13750352374994	0.375	0.018	9.37818506733734e-07
TYMS	2.28372725226161e-17	2.13262130237019	0.975	0.136	8.06155720048349e-15
GAB2	3.51461052627083e-05	2.09686153925259	0.275	0.036	0.012406575157736
JUNB	1.02840615026163e-16	2.06429367679616	0.925	0.109	3.63027371042355e-14
TIAF1	1.57780982313645e-18	2.02236781302845	0.925	0.091	5.56966867567168e-16
KIAA0101	6.75149225945336e-16	1.96193195916648	0.9	0.118	2.38327676758704e-13
PIK3AP1	1.75275730960389e-13	1.95041797114944	1	0.209	6.18723330290173e-11
PTPRC	1.12443732363852e-06	1.79385065770786	0.475	0.1	0.000396926375244398
BAX	6.50447313034427e-15	1.62688836448886	0.925	0.136	2.29607901501153e-12
BTG1	1.97785943479934e-10	1.50752590683834	0.95	0.3	6.98184380484167e-08
TRBC2	0.034351684263722	1.4594316186373	0.15	0.045	1
CNOT2	5.47511690339022e-07	1.41362792902417	0.5	0.091	0.000193271626689675
VPS28	3.91261100646083e-08	1.40790131799722	0.875	0.282	1.38115168528067e-05
CD48	3.02148359249624e-10	1.3890422907459	0.9	0.3	1.06658370815117e-07
LAMP1	1.50333282604859e-11	1.37327497488758	0.95	0.191	5.30676487595151e-09
LGALS9	5.06056708010139e-11	1.32616508777383	0.975	0.209	1.78638017927579e-08
CXCL5	0.0185639003001847	1.28950661719498	0.15	0.036	1
CTSD	0.0737380593154417	1.18379717602387	0.175	0.073	1
MCM2	4.73481459095267e-10	1.1613502657043	0.75	0.145	1.67138955060629e-07
CD44	3.41940668337009e-05	1.10893437155316	0.525	0.145	0.0120705055922964
CD37	2.38910584350358e-06	1.00805227229473	0.9	0.4	0.000843354362756763
PTTG2	0.0749054259251668	1.00375213486111	0.2	0.091	1
S100A10	0.184437297994568	-1	0.2	0.309	1
SELL	0.0741906062256689	-1.04306872189189	0.025	0.127	1
NINJ2	0.188776807120618	-1.08973016065601	0.4	0.409	1
SNCA	3.17766318228796e-08	-1.100244440473	0.975	1	1.12171510334765e-05
HLA.A	0.0001590913207581	-1.1139522080484	1	1	0.0561592362276094
ITGB2	0.00687767068314542	-1.14543043952156	0.25	0.5	1
S100A9	6.76762208305507e-06	-1.25677541536211	0.1	0.573	0.00238897059531844
ARG1	0.089405159411853	-1.67807190511264	0.15	0.264	1
LGALS3	1.65324633920253e-09	-1.78498710902915	0.75	0.909	5.83595957738493e-07
LGALS1	0.00229468848735383	-1.90980219102842	0.025	0.255	0.810025036035901
CXCL8	0.0962521101415467	-1.93288580414146	0.075	0.182	1
FCN1	0.00103378542531637	-3.62803122261304	0	0.227	0.364926255136679
