# Supplementary material for: Single-cell multi-omics reveal stage of differentiation and trajectory-dependent immunity-related gene expression patterns in human erythroid cells
Source: Front Immunol. 2024 Aug 29;15:1431303. doi: 10.3389/fimmu.2024.1431303 (PMC11390661; doi:10.3389/fimmu.2024.1431303)
Supplement: Supplementary file 2 [file DataSheet2.zip › Supplementary Data - Differential Gene Expression Analysis/Immature B-cells_ALL 3 DGE.csv]

	p_val	avg_log2FC	pct.1	pct.2	p_val_adj
CD70	1.09172443940787e-15	6.62310853841387	0.468	0	3.85378727110979e-13
NT5E	2.06435165326825e-26	5.0085523633371	0.685	0.024	7.28716133603693e-24
TNF	1.86560574535898e-09	4.32205354117594	0.359	0.036	6.58558828111721e-07
KIR2DL1	2.08571849431526e-05	4.29367755493244	0.18	0	0.00736258628493286
LTA	0.000204805064584196	3.92880285039169	0.142	0	0.0722961877982211
KCNE3	0.000601875432193455	3.85971032711874	0.143	0.012	0.21246202756429
CD27	1.11424253357558e-12	3.74988611711086	0.482	0.083	3.93327614352181e-10
LEF1	1.19983179649019e-47	3.63876007399724	0.99	0.429	4.23540624161036e-45
TRAC	4.69248476281946e-24	3.39086409187608	0.713	0.095	1.65644712127527e-21
DUSP2	2.56728039833965e-08	2.98378870966799	0.367	0.071	9.06249980613898e-06
CMTM2	0.00322223603378417	2.69250482703002	0.133	0.024	1
CD24	6.55093697989592e-43	2.69119342688768	1	0.643	2.31248075390326e-40
TBX21	0.00018336593201468	2.65325944965131	0.198	0.036	0.064728174001182
KLRK1	0.000841445849002466	2.64906556576512	0.172	0.036	0.29703038469787
LCK	1.7822879109462e-10	2.46489551675439	0.448	0.083	6.29147632564007e-08
FOXO1	2.37908319704472e-06	2.3835089651615	0.32	0.083	0.000839816368556787
IL7R	1.00643950703268e-18	2.35992948794315	0.708	0.19	3.55273145982535e-16
VPREB3	4.13089257175191e-40	2.34533324834295	0.989	0.631	1.45820507782842e-37
CCL5	0.000371818095223643	2.32818708535904	0.205	0.048	0.131251787613946
NRP1	0.00648453771005702	2.30527269341104	0.12	0.024	1
NKG7	2.08459834885788e-07	2.24146535947211	0.42	0.143	7.35863217146832e-05
ZAP70	0.00157150772690715	2.22865141180813	0.146	0.024	0.554742227598225
APOBEC3G	4.70400492980904e-12	2.13479236071706	0.563	0.179	1.66051374022259e-09
MS4A1	8.07670883042296e-19	2.09947215228281	0.784	0.321	2.85107821713931e-16
MME	5.09725368220522e-22	2.0983433894624	0.872	0.429	1.79933054981844e-19
TCL1A	3.18445692370003e-30	2.05012653922119	0.989	0.44	1.12411329406611e-27
STAT1	0.00156140269157624	1.90085630988877	0.149	0.024	0.551175150126411
JUN	3.02996008643145e-15	1.86921339246465	0.738	0.31	1.0695759105103e-12
STAT3	0.00193007563521504	1.84939014185482	0.191	0.06	0.68131669923091
IL1B	1.317136793045e-05	1.7856142314215	0.309	0.083	0.00464949287944885
LILRB4	9.81236046807647e-05	1.75557162216723	0.277	0.083	0.0346376324523099
PIK3AP1	1.20160991417402e-29	1.72254298667755	0.98	0.643	4.24168299703427e-27
CD9	8.69134237712239e-11	1.6721435511809	0.688	0.357	3.06804385912421e-08
MZB1	3.83279881871864e-28	1.66264641961746	0.983	0.667	1.35297798300768e-25
CD69	4.37776870103444e-13	1.61951508326254	0.817	0.5	1.54535235146516e-10
IFITM2	3.339635920909e-24	1.60924334550291	0.947	0.583	1.17889148008088e-21
KDELR1	0.00624483298484161	1.59993870829395	0.171	0.06	1
BCL2	0.000720469462875313	1.59219267604331	0.229	0.071	0.254325720394985
EBF1	4.60628711882022e-11	1.5902044343718	0.671	0.321	1.62601935294354e-08
PAX5	3.70056246636932e-18	1.58809539020612	0.872	0.429	1.30629855062837e-15
DUSP1	3.40268097821603e-20	1.58018744091786	0.977	0.786	1.20114638531026e-17
IFITM3	1.2089481260504e-23	1.57419572500308	0.945	0.512	4.26758688495793e-21
CD22	5.62841949131414e-20	1.55682876399188	0.904	0.512	1.98683208043389e-17
LAT2	5.39256392583515e-26	1.53506696672625	0.981	0.726	1.90357506581981e-23
CD72	3.56053042850612e-12	1.4906817379998	0.697	0.321	1.25686724126266e-09
CD79A	2.15014883462552e-21	1.44306118010889	0.986	0.69	7.59002538622809e-19
CST7	0.00836435395022931	1.42947042119623	0.155	0.048	1
GNAI2	2.32695348991982e-08	1.41899058952009	0.605	0.321	8.21414581941697e-06
CD63	1.47729055779686e-16	1.34059843037861	0.901	0.571	5.21483566902291e-14
HLA.DPA1	2.75481603560504e-30	1.33025570946222	0.999	0.893	9.72450060568579e-28
FOSB	4.1726205840567e-25	1.32601234993878	0.998	0.857	1.47293506617201e-22
JUNB	3.27584143066205e-10	1.30555694029225	0.661	0.333	1.1563720250237e-07
TMEM97	0.00399574697866465	1.29684911882604	0.24	0.107	1
PDIA6	3.07414573127863e-11	1.27365858886688	0.803	0.583	1.08517344314136e-08
GAPDH	1.0358421578763e-21	1.24687094341029	1	0.833	3.65652281730334e-19
TIAF1	4.91677781600787e-13	1.1842376263527	0.899	0.738	1.73562256905078e-10
ADA	3.4421961403075e-15	1.18182212176823	0.91	0.512	1.21509523752855e-12
MCM4	9.07341501660016e-06	1.17026402037018	0.458	0.214	0.00320291550085986
CASP5	5.51275642706135e-11	1.1513654108923	0.756	0.381	1.94600301875266e-08
GAB2	0.000472213408578995	1.14035188605897	0.417	0.238	0.166691333228385
POU2AF1	8.36636716075618e-11	1.12081875473454	0.825	0.512	2.95332760774693e-08
LAMP1	1.44377112058985e-10	1.0791153325633	0.827	0.571	5.09651205568218e-08
BACH2	0.000604389257299119	1.06755376182731	0.41	0.226	0.213349407826589
BLNK	6.92918930203009e-10	1.06610621230345	0.776	0.488	2.44600382361662e-07
BAX	6.48698769823068e-10	1.02853111296191	0.82	0.56	2.28990665747543e-07
HLA.DQB1	1.90221336871668e-07	1.00941587365886	0.757	0.524	6.71481319156989e-05
CD52	1.65244401783633e-09	0.990481379906727	0.967	0.833	5.83312738296223e-07
CD48	3.73870859270007e-08	0.989726646467738	0.726	0.464	1.31976413322312e-05
TYMS	2.40460389665267e-08	0.9687584797864	0.74	0.393	8.48825175518394e-06
MYC	8.42668514882425e-05	0.968521953014677	0.414	0.214	0.0297461985753496
VPS28	3.01440979076896e-06	0.965884642565567	0.626	0.369	0.00106408665614144
NINJ2	0.11454308026444	0.925338995088115	0.114	0.06	1
ITGA4	2.20214057832456e-11	0.871833665047854	0.815	0.464	7.7735562414857e-09
CNOT2	2.80610278605877e-05	0.869426331667986	0.52	0.298	0.00990554283478746
FOXP1	0.0629823560438472	0.868755466721747	0.129	0.06	1
TOP2A	0.997341076489759	-0.882354309764729	0.266	0.238	1
STAT5A	0.104838798768246	-0.91610481754877	0.232	0.286	1
CD200	0.00505984768670366	-1.03633288625279	0.097	0.19	1
ITGB2	0.00204298167732105	-1.07466100491188	0.285	0.417	0.721172532094329
CD79B	0.00209301817606087	-1.0788476970599	0.651	0.643	0.738835416149486
IGHD-membrane	8.94989039861388e-06	-1.2228241478374	0.289	0.476	0.0031593113107107
CD244	0.0923290641631303	-1.2416685229719	0.081	0.131	1
IL18	0.0140153776655756	-1.28111188237931	0.13	0.214	1
IL4R	0.00595504103716757	-1.30478078827294	0.05	0.119	1
RGS1	0.00359323081305722	-1.58162099363177	0.105	0.202	1
IGKC	0.303024264327924	-1.60517572161067	0.478	0.44	1
RNASE6	0.00100771027182435	-1.79990411405355	0.065	0.155	0.355721725953997
TRBC2	3.03644099718945e-08	-2.05610167541622	0.149	0.357	1.07186367200788e-05
UBE2C	0.000101883655362654	-2.07724416592589	0.149	0.286	0.0359649303430167
ALAS2	0.0482267471153104	-2.1474173473472	0.102	0.167	1
S100A9	0.664315238571272	-2.22666409835694	0.119	0.131	1
CD300A	1.081765072582e-10	-2.28783489621895	0.061	0.238	3.81863070621447e-08
TSPAN32	8.7058129768938e-07	-2.30695188731457	0.031	0.131	0.000307315198084351
SNCA	0.000768842940831619	-2.71620703399941	0.037	0.107	0.271401558113561
SELL	6.31003978671333e-08	-2.90810285456797	0.189	0.381	2.2274440447098e-05
LGALS1	0.00072213460365749	-2.91527838110124	0.147	0.262	0.254913515091094
IL3RA	2.95380085310394e-07	-3.24785372018811	0.021	0.107	0.000104269170114569
CD34	2.63933915745555e-17	-3.31153332984647	0.058	0.286	9.31686722581811e-15
BIN2	8.70391844501339e-15	-3.49216675978148	0.027	0.179	3.07248321108973e-12
CTSW	9.331129385594e-14	-3.54480310363118	0.022	0.155	3.29388867311468e-11
CXCL2	7.71082971649629e-15	-4.52356195605701	0.01	0.107	2.72192288992319e-12
S100A10	6.60160848537936e-31	-4.55270830171653	0.03	0.274	2.33036779533891e-28
ARL4C	2.75026698991029e-42	-4.80206777065325	0.02	0.274	9.70844247438333e-40
ANXA5	2.30311088150331e-77	-5.27467173254349	0.011	0.31	8.12998141170668e-75
CXCL8	0.0002003060009344	-5.48314470791667	0.039	0.119	0.0707080183298431
MGST1	6.38469371366045e-56	-7.86256356430332	0	0.119	2.25379688092214e-53
KIT	7.25263704736761e-74	-8.09702881794034	0	0.155	2.56018087772077e-71
