# Supplementary material for: Single-cell multi-omics reveal stage of differentiation and trajectory-dependent immunity-related gene expression patterns in human erythroid cells
Source: Front Immunol. 2024 Aug 29;15:1431303. doi: 10.3389/fimmu.2024.1431303 (PMC11390661; doi:10.3389/fimmu.2024.1431303)
Supplement: Supplementary file 2 [file DataSheet2.zip › Supplementary Data - Differential Gene Expression Analysis/Intermediate Monocytes_ALL 2 DGE.csv]

	p_val	avg_log2FC	pct.1	pct.2	p_val_adj
PIK3IP1	0.0923247395398443	1.14684138832927	0.119	0.053	1
CLEC10A	0.483576334420213	0.8513855048031	0.119	0.088	1
BAX	0.0150810755266928	-0.866214764496175	0.167	0.367	1
CD33	0.00565440908860929	-0.878162617800623	0.262	0.487	1
RPN2	0.00904099993168538	-0.923547939562127	0.19	0.402	1
TNF	0.199342307988489	-0.923547939562127	0.095	0.17	1
IL1B	0.000423682770554635	-0.938188666249761	0.762	0.891	0.149560018005786
TNFSF8	0.119929458651751	-0.942163617729474	0.095	0.191	1
IL23R	0.138680006651451	-0.955969417254504	0.071	0.155	1
BTG1	5.55662888126876e-05	-0.967718375933585	0.476	0.789	0.0196148999508787
CCL3	0.186834921240213	-0.983832797030547	0.476	0.537	1
DOCK8	0.0264801584042328	-1.06615233500493	0.167	0.328	1
CXCL8	2.43212147668985e-06	-1.06824623238394	0.905	0.938	0.000858538881271518
TREM1	0.00368043463379831	-1.08721395053276	0.238	0.466	1
CXCL3	0.238395754793273	-1.09416671117452	0.071	0.135	1
PRDM1	0.0673603725404946	-1.10797251069955	0.071	0.191	1
GIMAP2	0.107758710029745	-1.1486144951969	0.024	0.1	1
VNN2	0.0236279414548625	-1.1685140526346	0.167	0.328	1
CXCL2	0.0100101538138523	-1.22661700719817	0.262	0.463	1
DUSP2	0.00223687581842756	-1.23807612257324	0.333	0.572	0.789617163904928
CCL4	0.159117783937839	-1.3824116798056	0.071	0.152	1
HAVCR2	0.0593761457867126	-1.5022514498116	0.024	0.12	1
ARL4C	0.0128550832687678	-1.51266806575694	0.095	0.27	1
QPCT	0.049657859429739	-1.5933993378698	0.024	0.126	1
XBP1	0.00113206469313681	-1.87350725706253	0.071	0.311	0.399618836677293
CLEC4D	0.0148287442284356	-2.56365199447574	0	0.126	1
