# Supplementary material for: Single-cell multi-omics reveal stage of differentiation and trajectory-dependent immunity-related gene expression patterns in human erythroid cells
Source: Front Immunol. 2024 Aug 29;15:1431303. doi: 10.3389/fimmu.2024.1431303 (PMC11390661; doi:10.3389/fimmu.2024.1431303)
Supplement: Supplementary file 2 [file DataSheet2.zip › Supplementary Data - Differential Gene Expression Analysis/Plasma Cells_ALL 3 DGE.csv]

	p_val	avg_log2FC	pct.1	pct.2	p_val_adj
TCL1A	4.65246544637127e-07	6.51977179989465	0.931	0.083	0.000164232030256906
IGHM-membrane	1.76294645009266e-07	5.77954955639774	0.966	0.083	6.2232009688271e-05
TYMS	2.43444667701114e-05	5.64584474286818	0.759	0	0.00859359676984934
LEF1	1.2152465318275e-07	5.19865671998563	0.983	0.25	4.28982025735106e-05
PAX5	3.05760233181816e-06	4.98436934828624	0.845	0	0.00107933362313181
LYN	6.67246089114271e-06	4.88685284237197	0.81	0	0.00235537869457338
CD24	1.02538128123698e-07	4.88584361180204	1	0.25	3.61959592276656e-05
CD9	0.000346471309572243	4.71566619236575	0.621	0	0.122304372279002
CD70	0.000840395109384124	4.71566619236575	0.569	0	0.296659473612596
TNF	0.00645744407180439	4.4134820327768	0.431	0	1
MYC	0.00514304880980034	4.38519298834538	0.448	0	1
PDIA6	1.5649974847043e-05	4.15324626029568	0.81	0.083	0.00552444112100618
GAPDH	3.01239716997898e-07	4.12317193751955	0.983	0.5	0.000106337620100258
APOBEC3G	0.000784391594491077	3.81444434684392	0.569	0	0.27689023285535
LILRB4	0.000789764442477914	3.81444434684392	0.569	0	0.278786848194704
KIAA0101	0.00224193605714447	3.78226394109477	0.569	0.083	0.791403428171999
NKG7	0.000738170233703496	3.72698150559358	0.638	0.083	0.260574092497334
IGHM-secreted	1.35973373978993e-06	3.68891346476006	0.931	0.083	0.000479986010145844
IGKC	0.00130839698124194	3.66949601093282	0.603	0.083	0.461864134378403
CD63	4.14987022460015e-06	3.62422193116838	0.914	0.167	0.00146490418928385
IL1B	0.00505616884652917	3.53433642765119	0.448	0	1
ADA	2.7839222609589e-05	3.4907471591035	0.828	0.167	0.00982724558118491
CCL5	0.00304109196956911	3.44122702325971	0.552	0.083	1
MCM4	0.010056272170558	3.39940684756508	0.397	0	1
PDIA4	0.0193456128660909	3.39940684756508	0.345	0	1
KLRK1	0.0156159178161583	3.37083769536831	0.362	0	1
DOCK8	0.0038312769118417	3.31194400631474	0.466	0	1
PCNA	0.000118146934859734	3.29987117401417	0.793	0.167	0.0417058680054863
TRAC	0.000110667703888598	3.2505434616506	0.759	0.083	0.0390656994726752
CNOT2	0.00220490911215664	3.21883460192326	0.5	0	0.778332916591293
PIK3AP1	1.18318888090732e-06	3.21169253267924	0.966	0.333	0.000417665674960285
IGBP1	0.00213582089369877	3.11929892837234	0.5	0	0.753944775475667
CD38	0.0062316861772881	3.11929892837234	0.431	0	1
LAP3	0.00037266936135836	3.10202093694051	0.672	0.083	0.131552284559501
DUSP2	0.030653082179746	3.10202093694051	0.397	0.083	1
CD22	1.27277382579675e-05	3.06683150847821	0.879	0.25	0.00449289160506252
CD79B	0.00146715751782167	3.04890960048095	0.603	0.083	0.517906603791049
GAB2	0.00616815538858689	3.04890960048095	0.431	0	1
RPN2	0.000107355430867253	2.9875090558168	0.776	0.167	0.0378964670961404
LAT2	3.40949404053001e-06	2.97015548906653	0.966	0.25	0.00120355139630709
CD44	0.0192930799165628	2.87672862509827	0.431	0.083	1
BAX	0.000120104988675943	2.85626452253855	0.776	0.167	0.0423970610026077
MS4A1	2.77856169295635e-05	2.78809301989697	0.914	0.333	0.00980832277613592
MZB1	1.15821928872485e-06	2.72998399375511	1	0.417	0.000408851408919873
IRF4	0.0426379984073421	2.72698150559358	0.276	0	1
AURKB	0.0427288452858606	2.72698150559358	0.276	0	1
JUN	0.000340473661575503	2.69967415959785	0.759	0.167	0.120187202536153
CD27	0.00654239449908377	2.66558096092944	0.569	0.167	1
EBF1	0.00211517721852418	2.65771884315647	0.586	0.083	0.746657558139036
LAMP1	0.000110862054494889	2.64584474286818	0.81	0.167	0.0391343052366958
LGALS9	0.00033175901609921	2.64584474286818	0.741	0.167	0.117110932683021
CBLB	0.0287874169493764	2.6338721012021	0.31	0	1
IL7R	0.00109949192353291	2.61775243583883	0.655	0.083	0.388120649007116
CD79A	3.17732245649337e-06	2.60962455495543	0.983	0.417	0.00112159482714216
POU2AF1	0.000133419043989487	2.60145062350973	0.828	0.25	0.0470969225282888
CD72	0.000625699136205193	2.57247155653796	0.724	0.167	0.220871795080433
VPREB3	1.84040131914432e-05	2.53433642765119	0.948	0.333	0.00649661665657946
ITGA4	0.00059395529869279	2.50834121911824	0.741	0.167	0.209666220438555
BLNK	0.00200544315680143	2.48186900775705	0.655	0.167	0.707921434350904
NT5E	0.0036860591232063	2.48186900775705	0.586	0.083	1
ITGAE	0.0064137855455938	2.48186900775705	0.517	0.083	1
IGHG2-secreted	0.178869448885726	2.46394709975979	0.052	0.167	1
TIAF1	0.000287562179887836	2.44944753006467	0.793	0.167	0.101509449500406
IRF8	0.0112964809862695	2.42742122373468	0.466	0.083	1
MCM2	0.0270173425626627	2.37083769536831	0.483	0.167	1
TMEM97	0.0344882356355619	2.37083769536831	0.293	0	1
YBX3	7.22845361180043e-06	2.29514876377176	0.983	0.417	0.00255164412496555
VPS28	0.00518034010808652	2.29176612437711	0.586	0.167	1
CXCR4	5.9487813039334e-05	2.2466177584368	0.966	0.25	0.0209991980028849
CASP5	0.000510002423956648	2.18641312423088	0.759	0.167	0.180030855656697
LCK	0.0349420348800801	2.18641312423088	0.397	0.083	1
CTSD	0.0418123372839311	2.18641312423088	0.276	0	1
LGALS1	0.117579855860747	2.18641312423088	0.293	0.083	1
XBP1	0.00386830909554123	2.16992500144231	0.603	0.083	1
CCL3	0.106686130372457	2.11929892837234	0.19	0	1
MME	0.00113735597410111	2.08453351021167	0.776	0.167	0.401486658857692
IFITM3	0.000155041785075653	2.078656943875	0.948	0.25	0.0547297501317053
TRIB2	0.0235568189212087	2.01238372445583	0.431	0.083	1
IGHD-membrane	0.0745466306452316	1.97490901903717	0.224	0	1
HLA.DMA	0.00130088368657662	1.86993945943563	0.862	0.333	0.459211941361548
HLA.DPA1	0.000115531887172453	1.86746272914341	0.966	0.417	0.040782756171876
FOXO1	0.0740984271651194	1.81444434684392	0.224	0	1
TOP2A	0.106471725220266	1.81444434684392	0.19	0	1
LIPA	0.0150861460804245	1.77137562495204	0.466	0.083	1
BACH2	0.0460049798845773	1.77137562495204	0.379	0.083	1
CST7	0.0446266586781952	1.72698150559358	0.379	0.083	1
FLT3	0.0737941661740769	1.72698150559358	0.224	0	1
FAM129C	0.106471725220266	1.6338721012021	0.19	0	1
IL18	0.127077399500508	1.6338721012021	0.172	0	1
PTPRC	0.0555204939708931	1.60145062350973	0.552	0.333	1
CD74	0.000264681441551544	1.59389996593788	1	0.667	0.0934325488676951
IFNGR1	0.0690443237703841	1.53433642765119	0.345	0.083	1
DUSP1	0.000208345589242433	1.48948219186693	1	0.333	0.073545993002579
PTTG2	0.117639922923318	1.48186900775705	0.293	0.083	1
GNAI2	0.0276318114545322	1.42742122373468	0.534	0.167	1
KDELR1	0.105851191386445	1.42742122373468	0.19	0	1
KIR2DL1	0.105851191386445	1.42742122373468	0.19	0	1
BCL2	0.126834228679119	1.42742122373468	0.172	0	1
TBX21	0.180033441347366	1.42742122373468	0.138	0	1
IFITM2	0.000619711877116823	1.38804698540053	0.966	0.25	0.218758292622238
CD48	0.00989408543516994	1.26494652677757	0.741	0.25	1
JUNB	0.0834313994554166	1.19828722451917	0.638	0.333	1
PSEN1	0.150854992307915	1.18641312423088	0.155	0	1
CD52	0.00291931529726097	1.183734024035	0.983	0.417	1
LY86	0.109723556249897	1.15994091286969	0.431	0.167	1
EGR3	0.366001359919571	1.11929892837234	0.19	0.083	1
STAT5A	0.213866021083284	1.04890960048095	0.121	0	1
FOSB	0.000844221306133903	1.02654178745249	1	0.5	0.298010121065268
HLA.DRA	0.0111976867193952	0.991610930982759	1	0.5	1
LTA	0.180295788253358	0.896906507035896	0.138	0	1
TNFSF13	0.180295788253358	0.896906507035896	0.138	0	1
IKZF2	0.254390998420841	0.896906507035896	0.103	0	1
STAT6	0.254390998420841	0.896906507035896	0.103	0	1
FTH1	0.955393927064186	-1.1734828208555	0.207	0.167	1
CD6	0.410424931555195	-1.27301849440642	0.086	0.167	1
STAT3	0.410424931555195	-1.27301849440642	0.086	0.167	1
NAMPT	0.719366510679448	-1.27301849440642	0.207	0.25	1
IGHA1-secreted	0.024933279994936	-1.33890643006287	0.017	0.167	1
RUNX3	0.178869448885726	-1.53605290024021	0.052	0.167	1
IGLC3	0.0557204653805417	-1.68107950001766	0.862	0.75	1
NINJ2	0.168032217985506	-1.85798099512757	0.052	0.167	1
SNCA	0.337970507827313	-2.05062607306997	0.086	0.167	1
S100A9	0.0572986160105119	-2.08037341646402	0.069	0.25	1
SELL	0.786494461449404	-2.15754127698648	0.155	0.167	1
FCN1	0.0779880433630818	-2.27301849440642	0.034	0.167	1
ALAS2	0.91654156627606	-2.65153011766015	0.103	0.083	1
TNFSF8	0.00301034897528522	-2.85798099512757	0.052	0.333	1
IGHG1-secreted	7.30681962653598e-05	-3.91873502620667	0.034	0.417	0.025793073281672
ITGAX	0.00190550117367179	-4.59494658929378	0	0.167	0.672641914306141
ARL4C	0.00190550117367179	-5.08037341646402	0	0.167	0.672641914306141
CXCL8	0.261142042510621	-6.02025242402645	0.069	0.167	1
IGHG4-secreted	4.58131871131927e-07	-11.044507963907	0	0.417	0.00016172055050957
