# Supplementary material for: Single-cell multi-omics reveal stage of differentiation and trajectory-dependent immunity-related gene expression patterns in human erythroid cells
Source: Front Immunol. 2024 Aug 29;15:1431303. doi: 10.3389/fimmu.2024.1431303 (PMC11390661; doi:10.3389/fimmu.2024.1431303)
Supplement: Supplementary file 2 [file DataSheet2.zip › Supplementary Data - Differential Gene Expression Analysis/CD8 Nai╠êve T-Cells_ALL 2 DGE.csv]

	p_val	avg_log2FC	pct.1	pct.2	p_val_adj
TYMS	9.47298919269421e-06	2.70895121799661	0.32	0.04	0.00334396518502106
MME	0.0183397996190642	2.51457317282976	0.16	0.04	1
CR2	0.111055762011759	1.51457317282976	0.12	0.04	1
KLRC3	0.0493366585587701	1.18442457113743	0.16	0.048	1
TARP-refseq	0.118596047882979	1.18442457113743	0.12	0.04	1
CD3G	0.0780887891302354	1.05889368905357	0.32	0.168	1
CTLA4	0.115524609001239	0.862496476250065	0.12	0.04	1
LTA	0.521705927649383	0.862496476250065	0.12	0.08	1
PCNA	0.468719573193043	-0.84799690655495	0.12	0.168	1
APOBEC3G	0.248665135770241	-0.84799690655495	0.04	0.12	1
CD37	0.000261815802942425	-0.883415025679675	0.88	0.952	0.0924209784386758
IFITM2	0.0472348248786535	-0.903784684740697	0.68	0.672	1
CTSW	0.0224906434617381	-0.915111102413487	0.76	0.744	1
CD48	1.09831706039517e-07	-0.935993387552779	0.96	1	3.87705922319495e-05
ANXA5	0.406845430884711	-0.963474123974886	0.08	0.136	1
CD7	0.190097598889088	-0.970853654340483	0.28	0.368	1
PDIA6	0.284562888270383	-1.0703893278914	0.12	0.2	1
IL4R	0.282801129405445	-1.10433665981474	0.2	0.28	1
NT5E	0.190796132097885	-1.10433665981474	0.12	0.232	1
IL23R	0.240844111769432	-1.22239242133645	0.32	0.36	1
SELPLG	0.059263901951441	-1.25096157353322	0.28	0.432	1
HLA.DRA	0.375764912106136	-1.28688114778816	0.16	0.208	1
ITGAE	0.289774741974762	-1.4594316186373	0.12	0.192	1
IGHM-membrane	0.178364406728617	-1.48542682717024	0.04	0.136	1
IGBP1	0.107902153775967	-1.50589092972996	0.16	0.288	1
ARL4C	0.0220537278773201	-1.5405683813627	0.28	0.48	1
IL2RB	0.0730991318118705	-1.56884283535788	0.16	0.312	1
BAX	0.0202768474960572	-1.62803122261304	0.32	0.488	1
IGLC3	0.248220939225797	-1.73696559416621	0.24	0.136	1
JUNB	0.160772252178814	-1.88752527074159	0.24	0.328	1
S100A9	0.200980579366796	-2.13750352374993	0.04	0.128	1
CD63	0.0163132316501321	-2.15380533607904	0.12	0.336	1
RGS1	0.0897405159865934	-2.8073549220576	0.04	0.168	1
