# Supplementary material for: Single-cell multi-omics reveal stage of differentiation and trajectory-dependent immunity-related gene expression patterns in human erythroid cells
Source: Front Immunol. 2024 Aug 29;15:1431303. doi: 10.3389/fimmu.2024.1431303 (PMC11390661; doi:10.3389/fimmu.2024.1431303)
Supplement: Supplementary file 2 [file DataSheet2.zip › Supplementary Data - Differential Gene Expression Analysis/Pro Eb_ALL 2 DGE.csv]

	p_val	avg_log2FC	pct.1	pct.2	p_val_adj
FYN	0.0052654062544335	2.85561009066482	0.214	0.026	1
IGHM-membrane	0.111020353455643	1.85561009066483	0.214	0.079	1
RORA	0.302316430971951	1.85561009066483	0.143	0.066	1
KCNE3	0.0448961703715477	1.76250068627334	0.286	0.092	1
CD3E	0.0592338194963343	1.70360699721977	0.143	0.026	1
NINJ2	0.0927025502911951	1.65207669657969	0.429	0.224	1
MGST1	0.409980470538746	1.63321766932838	0.143	0.079	1
MZB1	0.0884401167958725	1.44057259138598	0.214	0.066	1
PTPRC	0.343373332823644	1.21818017004953	0.143	0.066	1
IGLC3	0.772536468512618	0.855610090664825	0.071	0.105	1
IFNGR1	0.85765784015474	0.855610090664825	0.143	0.132	1
TOP2A	0.0387358834469585	-0.855820411394244	1	0.987	1
PDIA6	0.00083839446009192	-0.857896530677392	0.714	1	0.295953244412448
UBE2C	0.266415057568789	-0.863208156791122	0.929	0.895	1
FAS	0.142532527258386	-0.951744831392779	0.071	0.25	1
LAP3	0.00113481460653927	-0.982217183617049	0.714	0.987	0.400589556108363
TGFB3	0.180819954873245	-1.01885902725132	0	0.118	1
LAMP1	0.000535212891520453	-1.03191518007676	0.786	0.974	0.18893015070672
MCM2	0.000170229958182144	-1.03259908387762	1	1	0.0600911752382968
PIK3AP1	0.0489147703891337	-1.14438990933517	0.143	0.421	1
CD74	0.231347301142001	-1.14438990933517	0.286	0.434	1
TSPAN32	0.0772015775930014	-1.18391827352181	0.143	0.382	1
BAX	0.000123998020681338	-1.19605202915767	0.714	0.934	0.0437713013005123
STAT3	0.0114865672360148	-1.22239242133645	0.214	0.645	1
TNFSF13	0.115631159072497	-1.25986712675511	0	0.158	1
DUSP2	0.133606103253271	-1.25986712675511	0	0.145	1
IKZF1	0.00914572146680337	-1.32192809488736	0.429	0.711	1
RPN2	1.36098488017149e-06	-1.32319306212394	1	1	0.000480427662700538
LIPA	0.00415057838736605	-1.34950433923979	0.214	0.671	1
CD44	0.00485885721187367	-1.35384327496412	0.5	0.763	1
BIN2	0.100418776112618	-1.36678233067162	0.071	0.276	1
GIMAP2	0.133829298343611	-1.36678233067162	0	0.145	1
IGKC	0.210432498732453	-1.36678233067162	0	0.105	1
GNAI2	0.0397888686718754	-1.39231742277876	0.214	0.487	1
LYN	0.0852843902063103	-1.46631800422254	0	0.184	1
CTSW	0.114922449933473	-1.46631800422254	0	0.158	1
MYC	0.0292181093888943	-1.47431079497607	0.714	0.855	1
CD37	0.0834128398303371	-1.55942740861402	0.071	0.289	1
MITF	0.0841081602788441	-1.55942740861402	0	0.184	1
STAT6	0.0841081602788441	-1.55942740861402	0	0.184	1
CCND2	0.00714510806675204	-1.5722514489716	0.357	0.684	1
TMEM97	0.0031797996811502	-1.58917475200807	0.286	0.711	1
STAT1	0.0718136605525434	-1.64689024986436	0	0.197	1
IFITM3	0.133829298343611	-1.64689024986436	0	0.145	1
TRIB2	0.0233862940818737	-1.69693093236395	0.286	0.553	1
STAT5A	0.000434701189520935	-1.71929874539241	0.429	0.816	0.15344951990089
KIT	0.081382929909862	-1.8073549220576	0.071	0.289	1
ADA	0.00661235234554482	-2.34078712213868	0.071	0.461	1
IL18	0.0378164488899287	-2.36678233067162	0	0.25	1
CD4	0.015739801354486	-2.55942740861402	0	0.316	1
CD63	0.000259054949859874	-2.57862097384733	0.357	0.776	0.0914463973005356
HLA.A	1.05425300457158e-07	-3.49802686394988	0.5	0.961	3.72151310613768e-05
