# Supplementary material for: Single-cell multi-omics reveal stage of differentiation and trajectory-dependent immunity-related gene expression patterns in human erythroid cells
Source: Front Immunol. 2024 Aug 29;15:1431303. doi: 10.3389/fimmu.2024.1431303 (PMC11390661; doi:10.3389/fimmu.2024.1431303)
Supplement: Supplementary file 2 [file DataSheet2.zip › Supplementary Data - Differential Gene Expression Analysis/Mature B-cells_ALL 1 DGE.csv]

	p_val	avg_log2FC	pct.1	pct.2	p_val_adj
CD34	2.02663854643012e-05	6.18442457113743	0.182	0	0.00715403406889831
ALAS2	0.0489366196085651	4.82828076091215	0.273	0.09	1
SNCA	0.0712674031726347	4.70798652719444	0.182	0.05	1
LGALS3	0.00089980502391704	4.18442457113743	0.182	0.01	0.317631173442715
TNFSF13	2.06070536972546e-06	3.92139016530363	0.364	0.02	0.000727428995513088
ARG1	0.000958421068195092	3.92139016530363	0.182	0.01	0.338322637072868
JCHAIN	0.0184277960621228	3.80333440378192	0.455	0.2	1
MME	0.00136945001876787	3.18442457113743	0.364	0.07	0.483415856625057
SLC25A37	0.258643072493018	3.08133107817332	0.273	0.16	1
CD1A	0.0226426700532674	2.76938707185858	0.182	0.03	1
GIMAP2	0.0829510000402458	2.69899774396719	0.182	0.05	1
GNLY	0.02430139871128	2.44745897697122	0.182	0.03	1
TNFRSF13C	0.0509572283873932	2.44745897697122	0.182	0.04	1
IGLC3	0.0418786506555079	2.27143832443367	0.818	0.75	1
CTSD	0.0539540284709709	2.18442457113743	0.182	0.04	1
ITGAX	0.0539540284709709	2.18442457113743	0.182	0.04	1
PASK	0.0916922869208194	2.18442457113743	0.182	0.05	1
FOXO1	0.0293868871370441	2.01449956969511	0.273	0.07	1
FCN1	0.137235973702903	2.01449956969511	0.182	0.06	1
IFITM3	0.964880654759188	1.92139016530363	0.273	0.28	1
XBP1	0.179570011225529	1.76938707185858	0.273	0.14	1
IL12A	0.203435004820846	1.76938707185858	0.182	0.07	1
LCK	0.261399072729444	1.59946207041627	0.182	0.08	1
ADA	0.378878843947094	1.48398485299634	0.182	0.1	1
BAX	0.0632511990065785	1.45650411657423	0.545	0.37	1
CD200	0.671249059645567	1.41888982477445	0.182	0.16	1
ICAM1	0.149106171803043	1.30995545322129	0.182	0.06	1
CD38	0.111271476958139	1.27753397552891	0.273	0.1	1
LIPA	0.63249847549912	1.27753397552891	0.182	0.14	1
CD9	0.136264115886324	1.18442457113743	0.273	0.11	1
IFITM2	0.758408448897104	1.16735105777849	0.455	0.54	1
CNOT2	0.0627747256712853	1.12553088208386	0.455	0.19	1
RNASE6	0.434228020119163	1.12553088208386	0.273	0.18	1
IRF4	0.781156995758638	1.11403524324603	0.182	0.16	1
PDIA6	0.355014800005507	1.09696172988709	0.273	0.16	1
C10orf54	0.594431847455062	1.09696172988709	0.182	0.13	1
APOBEC3G	0.710440437362856	1.09696172988709	0.182	0.15	1
NAMPT	0.218397061652417	1.06894735371749	0.182	0.07	1
STAT5A	0.435900348007371	1.06894735371749	0.182	0.1	1
GAPDH	0.941897060948236	1.00385232549561	0.545	0.59	1
RPN2	0.191231145041559	0.894917953942443	0.545	0.33	1
RGS1	0.560506145726535	0.888968687611256	0.182	0.28	1
LAT2	0.685150649129204	0.862496476250065	0.455	0.52	1
GNAI2	0.254408709985747	-0.859969548221026	0.091	0.24	1
DOCK8	0.354602068960391	-0.859969548221026	0.091	0.2	1
RUNX3	0.266890007108278	-0.874469117916141	0.182	0.33	1
CD52	0.00170314719092006	-0.876975973526716	0.818	0.99	0.60121095839478
DUSP1	0.113233942019067	-0.972079914542563	0.545	0.8	1
LGALS1	0.354633810430788	-0.985500430304885	0.091	0.2	1
CD72	0.156176643139222	-1.04439411935845	0.273	0.45	1
TCL1A	0.0984854443954678	-1.05177364972405	0.455	0.65	1
SELL	0.0676872086850573	-1.13750352374993	0.182	0.52	1
BTLA	0.106798147256181	-1.20789285164133	0	0.2	1
POU2AF1	0.0286733158297454	-1.22156778853841	0.364	0.66	1
CCR7	0.19537806482202	-1.24184018356467	0.091	0.26	1
IL4R	0.0443919398972711	-1.24488705912353	0.273	0.58	1
ITGAE	0.079577749912737	-1.27500704749987	0.091	0.35	1
IL6	0.229834950246193	-1.27500704749987	0	0.12	1
LAP3	0.128909833349408	-1.33913738491959	0	0.18	1
TRAC	0.172637656743494	-1.40053792958373	0	0.15	1
IGHM-membrane	0.00212465513165727	-1.42080006431434	0.727	0.92	0.750003261475018
JUNB	0.11012159207507	-1.49739946883632	0.091	0.34	1
BACH2	0.0699074062945231	-1.67355642399014	0	0.24	1
MYC	0.209446803156996	-1.72246602447109	0	0.13	1
FCER2	0.0160429279758708	-1.93105264628251	0.182	0.54	1
CXCR5	0.0397770531748116	-1.94485844580754	0	0.29	1
BIN2	0.0785747020717532	-2.02502879449152	0	0.23	1
IGKC	0.0104698417755075	-2.16556744216781	0.364	0.7	1
JUN	0.0459346319512113	-2.17312743348066	0	0.28	1
IGHA1-secreted	0.725718218169405	-2.43028527297778	0.091	0.13	1
