# Supplementary material for: Single-cell multi-omics reveal stage of differentiation and trajectory-dependent immunity-related gene expression patterns in human erythroid cells
Source: Front Immunol. 2024 Aug 29;15:1431303. doi: 10.3389/fimmu.2024.1431303 (PMC11390661; doi:10.3389/fimmu.2024.1431303)
Supplement: Supplementary file 2 [file DataSheet2.zip › Supplementary Data - Differential Gene Expression Analysis/Ortho Eb_ALL 2 DGE.csv]

	p_val	avg_log2FC	pct.1	pct.2	p_val_adj
CD1B	9.53782436288933e-08	3.76640937205869	0.168	0.011	3.36685200009993e-05
CD3D	1.12357003531102e-15	2.90192434271517	0.344	0.022	3.9662022246479e-13
CD3E	1.64650912279806e-11	1.6549010568417	0.285	0.028	5.81217720347714e-09
TRBC2	2.6457838677411e-10	1.51902823053638	0.351	0.083	9.33961705312608e-08
ADA	5.14922291554966e-10	1.31724608887522	0.32	0.061	1.81767568918903e-07
MZB1	2.04910004432586e-07	1.13705275197908	0.302	0.083	7.23332315647028e-05
IGLC3	0.122703397178857	-0.869900008662688	0.11	0.156	1
GAPDH	1.43850304812988e-09	-1.0989086853968	0.763	0.911	5.07791575989849e-07
S100A10	6.68399536898937e-21	-1.12533773728929	0.079	0.489	2.35945036525325e-18
VPS28	0.000749218823881016	-1.2273586742298	0.182	0.294	0.264474244829999
CD24	0.032105449133492	-1.29293508876574	0.086	0.144	1
HLA.DRA	5.86032474656091e-26	-1.29392629116879	0.131	0.667	2.068694635536e-23
IFITM2	3.41723245100294e-06	-1.33687843635333	0.041	0.172	0.00120628305520404
CD74	3.52224513299088e-21	-1.34125892215048	0.333	0.9	1.24335253194578e-18
NINJ2	4.27309731687379e-05	-1.43656798916853	0.223	0.361	0.0150840335285645
BTG1	7.63780634111155e-11	-1.61773411927437	0.148	0.417	2.69614563841238e-08
PTPRC	1.36421312970081e-06	-1.64411264609766	0.048	0.189	0.000481567234784384
BAX	0.0167678699528546	-1.64571653180025	0.045	0.1	1
CD52	3.12544154326717e-25	-1.72103662274821	0.199	0.717	1.10328086477331e-22
DUSP1	5.54098630852708e-26	-1.79993745049512	0.23	0.761	1.95596816691006e-23
IL23R	1.52887549096448e-05	-1.98963925293678	0.069	0.194	0.00539693048310462
SELL	4.93284191282063e-11	-2.20759541940837	0.024	0.211	1.74129319522568e-08
LAMP1	2.38270016675655e-08	-2.24556326960739	0.048	0.217	8.41093158865063e-06
PCNA	0.0128028245653509	-2.2884013632451	0.048	0.106	1
TIAF1	9.25536101699614e-05	-2.31317417576207	0.038	0.133	0.0326714243899964
S100A9	7.51700402076089e-37	-2.32581327239038	0.076	0.661	2.65350241932859e-34
ITGA4	0.00354072937173668	-2.39997527167838	0.069	0.144	1
LGALS9	7.69380507991812e-09	-2.44790974874208	0.076	0.267	2.7159131932111e-06
HLA.DPA1	3.72515987642172e-12	-2.50799035274609	0.048	0.278	1.31498143637687e-09
TYMS	0.000550145929396892	-2.63731281399232	0.052	0.139	0.194201513077103
CD63	2.1779516123141e-16	-2.6564963705535	0.038	0.317	7.68816919146878e-14
TOP2A	1.83473066760674e-05	-2.71768430081288	0.031	0.133	0.0064765992566518
FCN1	1.91166888833002e-22	-2.76341157447001	0.021	0.356	6.74819117580495e-20
CD44	2.15478594086563e-05	-2.78048508782895	0.017	0.106	0.00760639437125566
ARG1	3.54381092232505e-06	-2.83052577032854	0.027	0.139	0.00125096525558074
HLA.A	4.23563492718836e-47	-2.87997121913158	0.742	0.994	1.49517912929749e-44
KIAA0101	0.000154560952141314	-2.91541466791506	0.034	0.122	0.0545600161058837
LGALS1	4.73723257808278e-23	-2.92748750021563	0.027	0.378	1.67224310006322e-20
PIK3AP1	1.68414191689416e-05	-3.01495034146597	0.034	0.139	0.00594502096663637
CD37	4.23552789412597e-38	-3.26701362947876	0.031	0.567	1.49514134662647e-35
RPN2	1.20685030536101e-09	-3.37109415169125	0.021	0.178	4.26018157792436e-07
CXCL8	6.06633810584783e-16	-3.38489995121628	0.024	0.278	2.14141735136429e-13
FCER1G	2.29280859165924e-11	-3.42998784074482	0.01	0.178	8.09361432855711e-09
CD36	5.55571867501737e-08	-3.46169670047215	0.034	0.178	1.96116869228113e-05
ITGB2	2.69532069540249e-45	-3.55361918991319	0.031	0.628	9.51448205477078e-43
C10orf54	1.86669591163671e-18	-4.00045077177086	0.014	0.283	6.58943656807757e-16
AURKB	3.95017718778926e-07	-4.01495034146597	0.024	0.144	0.000139441254728961
MCM2	1.28543612568149e-05	-4.3934619647197	0.014	0.1	0.00453758952365565
UBE2C	2.44843950239154e-06	-4.44304399357026	0.014	0.111	0.000864299144344213
HMMR	2.46983066043408e-06	-4.65385164929793	0.014	0.111	0.000871850223133231
CD48	4.9008774911265e-37	-4.79255792012952	0.007	0.483	1.73000975436765e-34
PTTG2	3.00869670200525e-06	-4.85625259544691	0.017	0.117	0.00106206993580785
