# Supplementary material for: Single-cell multi-omics reveal stage of differentiation and trajectory-dependent immunity-related gene expression patterns in human erythroid cells
Source: Front Immunol. 2024 Aug 29;15:1431303. doi: 10.3389/fimmu.2024.1431303 (PMC11390661; doi:10.3389/fimmu.2024.1431303)
Supplement: Supplementary file 2 [file DataSheet2.zip › Supplementary Data - Differential Gene Expression Analysis/Immature B-cells_ALL 1 DGE.csv]

	p_val	avg_log2FC	pct.1	pct.2	p_val_adj
IGHG1-secreted	0.000537800383970851	4.58496250072116	0.143	0	0.189843535541711
TRAT1	0.000401651146537757	4.16992500144231	0.214	0.012	0.141782854727828
NT5E	0.0367951471714521	3.96347412397489	0.143	0.024	1
JCHAIN	7.3649801735494e-08	3.8036027871965	0.786	0.202	2.59983800126294e-05
KLRK1	0.0811394048254457	3.75488750216347	0.143	0.036	1
TRAC	0.133457777484685	2.9808911770523	0.214	0.095	1
LAT	0.0102148488238478	2.58496250072116	0.143	0.012	1
ZAP70	0.0395719931429099	2.58496250072116	0.143	0.024	1
THBS1	0.0908923466122761	2.58496250072116	0.143	0.036	1
TNFSF8	0.110699532656865	2.26303440583379	0.214	0.083	1
STAT3	0.0529918480053334	2	0.214	0.06	1
CXCL5	0.0987779022130329	2	0.143	0.036	1
ALAS2	0.0889051224029674	1.93962738202052	0.357	0.167	1
IL15RA	0.101459728762164	1.84799690655495	0.143	0.036	1
DUSP2	0.330496570295857	1.84799690655495	0.143	0.071	1
IFITM3	0.164090684624396	1.69942122530607	0.571	0.512	1
MME	0.0487879730519145	1.65207669657969	0.571	0.429	1
IGHM-secreted	0.630872143814295	1.41792000781196	0.5	0.714	1
IL4R	0.687944733329166	1.32192809488736	0.143	0.119	1
IFITM2	0.103888742952254	1.32192809488736	0.643	0.583	1
IGLC3	0.498376114994437	1.30697775342139	0.5	0.464	1
CD69	0.0106581001061439	1.0630097975258	0.786	0.5	1
FAM65B	0.717982296718541	1.05444778402238	0.214	0.19	1
TCF4	0.690663140700311	1	0.214	0.202	1
SNCA	0.690355884789773	1	0.143	0.107	1
CD72	0.360405758738908	0.947532580105865	0.429	0.321	1
POU2AF1	0.038918431691352	0.891065628446836	0.786	0.512	1
TMEM97	0.204842132277585	-0.874469117916141	0	0.107	1
IKZF1	0.209013994820882	-0.874469117916141	0.071	0.214	1
PDIA6	0.105170624661043	-0.906890595608519	0.429	0.583	1
C10orf54	0.328460315861815	-0.906890595608519	0.143	0.262	1
TYMS	0.350918440577864	-0.908576972236405	0.286	0.393	1
MS4A1	0.385926521789012	-0.911463325398343	0.214	0.321	1
ITGB2	0.095611041433048	-0.965234581839323	0.143	0.417	1
HLA.DQB1	0.124436551380026	-0.982722008568164	0.357	0.524	1
RPN2	0.0609627027629086	-1.02974734339405	0.286	0.548	1
LAMP1	0.0500208654982639	-1.03394733192334	0.286	0.571	1
PCNA	0.57571525573131	-1.05585323473352	0.357	0.417	1
CD48	0.215868038553618	-1.05889368905357	0.357	0.464	1
MYC	0.55833636576006	-1.05889368905357	0.143	0.214	1
CD34	0.506171552286728	-1.17753818555219	0.214	0.286	1
ITGAE	0.0648766741558576	-1.20163386116965	0.286	0.5	1
CD37	0.011517607843288	-1.2024378149608	0.429	0.821	1
STAT6	0.135693043116122	-1.22239242133645	0	0.143	1
CNOT2	0.201246200012061	-1.25633975325979	0.143	0.298	1
MCM2	0.276524367707987	-1.28010791919274	0.214	0.357	1
CBLB	0.135693043116122	-1.32192809488736	0	0.143	1
TSPAN32	0.1560834670488	-1.32192809488736	0	0.131	1
KIAA0101	0.345712391023215	-1.40372218605101	0.286	0.369	1
IL7R	0.254457295111021	-1.50250034052918	0.071	0.19	1
CTSD	0.118354195602757	-1.50250034052918	0	0.155	1
MGST1	0.179025642471202	-1.50250034052918	0	0.119	1
BLNK	0.0833422755650883	-1.55254102302878	0.286	0.488	1
IGHD-membrane	0.0436341866792772	-1.63226821549951	0.214	0.476	1
GAPDH	0.0217220283586113	-1.63834971346818	0.857	0.833	1
CD244	0.156079066712948	-1.66296501272243	0	0.131	1
IRF8	0.384141736891032	-1.68805599368526	0.214	0.333	1
KIT	0.118781183075109	-1.73696559416621	0	0.155	1
FTH1	0.179121115644859	-1.73696559416621	0	0.119	1
S100A9	0.472890679398358	-1.73696559416621	0.214	0.131	1
PDIA4	0.0619425077744511	-1.77258950389693	0.071	0.31	1
CXCL2	0.205118667386227	-1.8073549220576	0	0.107	1
RNASE6	0.118689709268383	-1.87446911791614	0	0.155	1
NKG7	0.13631834591687	-1.93859945533586	0	0.143	1
CD63	0.00865229560011288	-2.05889368905357	0.214	0.571	1
CTSW	0.118903128143947	-2.11547721741994	0	0.155	1
RGS1	0.220162540271489	-2.16992500144231	0.071	0.202	1
CD300A	0.0435246268628501	-2.22239242133645	0	0.238	1
GAB2	0.0436456830886455	-2.22239242133645	0	0.238	1
S100A10	0.120875229344062	-2.22239242133645	0.071	0.274	1
CD44	0.0369635591673566	-2.29768054864069	0.071	0.345	1
BIN2	0.0902040483174901	-2.32192809488736	0	0.179	1
JUN	0.0583025459566922	-2.39231742277876	0.071	0.31	1
RUNX3	0.0377504858750379	-2.50250034052918	0	0.25	1
MCM4	0.058882567457263	-2.62449086490779	0	0.214	1
TRIB2	0.0679984176880375	-2.8073549220576	0	0.202	1
UBE2C	0.0766037976697201	-2.84130225398094	0.071	0.286	1
LIPA	0.0073182994918787	-3.05889368905357	0	0.369	1
CXCL8	0.584730806398938	-3.15650448567999	0.071	0.119	1
ARL4C	0.0279940254493855	-3.16992500144231	0	0.274	1
SELL	0.0188982827413607	-3.87446911791614	0.071	0.381	1
LGALS1	0.100917268253074	-4.33985000288462	0.071	0.262	1
