# Supplementary material for: Single-cell multi-omics reveal stage of differentiation and trajectory-dependent immunity-related gene expression patterns in human erythroid cells
Source: Front Immunol. 2024 Aug 29;15:1431303. doi: 10.3389/fimmu.2024.1431303 (PMC11390661; doi:10.3389/fimmu.2024.1431303)
Supplement: Supplementary file 2 [file DataSheet2.zip › Supplementary Data - Differential Gene Expression Analysis/NK-cells_ALL 2 DGE.csv]

	p_val	avg_log2FC	pct.1	pct.2	p_val_adj
IRF4	0.00898886107321743	3.3112016882943	0.111	0.015	1
ALAS2	0.6814514043623	2.89616418901546	0.148	0.127	1
YBX3	0.673068999934161	2.80870134776512	0.111	0.09	1
CD3D	0.0402402919579109	2.3112016882943	0.185	0.067	1
CD5	0.0273743229511378	2.3112016882943	0.111	0.022	1
SLC25A37	0.0500136070965864	1.3112016882943	0.222	0.09	1
STAT5A	0.574005980317583	0.948631608909595	0.148	0.112	1
LGALS1	0.0543834057590723	-0.849534141693348	0.556	0.694	1
CD69	0.211564816328352	-0.853543074042328	0.63	0.649	1
ITGA4	0.0376976095593273	-0.858723313148009	0.222	0.455	1
LGALS3	0.205458028176602	-0.858723313148009	0.037	0.119	1
IFITM3	0.0212034980929752	-0.865676073789776	0.481	0.664	1
PIK3AP1	0.0936329477437602	-0.873222882843124	0.333	0.463	1
KIR2DL1	0.435248733829827	-0.876425314881468	0.296	0.336	1
FAM65B	0.204784647648976	-0.878622870585714	0.259	0.358	1
BAX	0.0257342002928588	-0.883176356872548	0.296	0.537	1
KLRC1	0.381142109707821	-0.915867220251617	0.333	0.366	1
IRF8	0.274889129266795	-0.921459068495972	0.111	0.201	1
TNFSF10	0.269335465430665	-0.936725825149282	0.037	0.104	1
IGLC3	0.812598034454789	-0.936725825149282	0.185	0.157	1
PTPRC	9.03584224563855e-05	-0.940023415249857	0.852	0.963	0.0318965231271041
CD44	0.129821590438916	-0.947532580105864	0.222	0.351	1
IL4R	0.195029404010816	-0.961816806112112	0.074	0.172	1
LCK	0.00268844666016714	-0.974200530567945	0.519	0.769	0.949021671039001
FCER1G	0.00747299107816139	-1.00311322248318	0.519	0.716	1
HLA.DQB1	0.267479100539327	-1.01072640659306	0.037	0.104	1
CD7	0.0481610603202801	-1.01072640659306	0.259	0.448	1
FCGR3A	7.85054981851687e-06	-1.07697124717317	0.889	0.978	0.00277124408593646
ITGAX	0.0561293025400123	-1.08111573448446	0.296	0.478	1
LIPA	0.0343330124681314	-1.11026208014397	0.222	0.425	1
TIAF1	0.159725444422868	-1.11506306640779	0.111	0.224	1
STAT4	0.0944348588432011	-1.14822993034299	0.148	0.299	1
C10orf54	0.0230492942839206	-1.21236026776271	0.333	0.515	1
CCL4	0.0641367250424722	-1.26349247697302	0.593	0.694	1
CX3CR1	0.0297399191785254	-1.27376081242685	0.259	0.448	1
KLRG1	0.0845754504209463	-1.27376081242685	0.074	0.216	1
APOBEC3G	0.00647175897016885	-1.28705763504031	0.259	0.53	1
KLRK1	1.95364475416021e-05	-1.38540616825576	0.704	0.858	0.00689636598218553
CCL3	0.0446407715752087	-1.41369107357133	0.185	0.373	1
ICAM1	0.172066198704957	-1.4961532337633	0.037	0.127	1
PDIA4	0.0286196138508269	-1.56326742962184	0.074	0.269	1
S100A9	0.478287759755103	-1.57144136106754	0.111	0.157	1
LAIR2	0.121513419826065	-1.57632358244728	0.148	0.276	1
SELL	0.0860360076737949	-1.70374865317167	0.148	0.291	1
FASLG	0.0603372840120506	-1.77626115295604	0	0.119	1
PCNA	0.0144171017466481	-1.85872331314801	0.111	0.343	1
TIGIT	0.0332355341647458	-1.89825167733465	0.037	0.209	1
BCL11B	0.0448507523111505	-1.93672582514928	0.037	0.194	1
IL18RAP	0.00317330888222098	-1.96181680611211	0.185	0.463	1
IL12RB1	0.0181485463051546	-2.33265450148042	0	0.179	1
FYB	0.00261891713329154	-2.47015802523036	0.037	0.321	0.924477748051915
CD160	0.0086676973599137	-2.52168832587044	0.037	0.269	1
IFNG	0.00143519845352267	-3.08111573448446	0.037	0.343	0.506625054093502
