# Supplementary material for: Single-cell multi-omics reveal stage of differentiation and trajectory-dependent immunity-related gene expression patterns in human erythroid cells
Source: Front Immunol. 2024 Aug 29;15:1431303. doi: 10.3389/fimmu.2024.1431303 (PMC11390661; doi:10.3389/fimmu.2024.1431303)
Supplement: Supplementary file 2 [file DataSheet2.zip › Supplementary Data - Differential Gene Expression Analysis/Poly Eb_ALL 1 DGE.csv]

	p_val	avg_log2FC	pct.1	pct.2	p_val_adj
JCHAIN	5.74538092774467e-13	2.71120249810112	0.478	0.036	2.02811946749387e-10
IGLC3	0.0485820575025847	2.25952202567922	0.274	0.164	1
S100A10	0.000315214152947045	2.21874002687711	0.442	0.309	0.111270595990307
HLA.DQB1	0.00129066322228561	1.96118075110947	0.115	0.009	0.45560411746682
HLA.DMA	2.04789473336716e-05	1.92801388717427	0.239	0.036	0.00722906840878608
RORA	0.00255311369683801	1.54614325183063	0.142	0.027	0.901249134983819
IFITM2	3.26673431136109e-06	1.3458446013448	0.327	0.073	0.00115315721191047
CD24	0.0295194559773215	1.25294687548658	0.212	0.1	1
MME	0.0800905296701142	1.23419924551589	0.133	0.064	1
CD36	0.00804846061349956	1.07109844318751	0.442	0.291	1
LAT2	0.00293056859658557	0.998655456528135	0.195	0.055	1
CD69	0.000436729966031991	0.996804660840193	0.23	0.055	0.154165678009293
VPREB3	0.0263762406211103	0.961180751109472	0.177	0.073	1
IFITM3	9.97124382820378e-07	0.894066555250935	0.292	0.036	0.000351984907135593
BAX	0.242262702249871	-0.973724220668643	0.088	0.136	1
KIAA0101	0.21663887095666	-1.03881924889053	0.071	0.118	1
NINJ2	0.00552150788346281	-1.10558826110323	0.292	0.409	1
CD63	0.00176192583203016	-1.24527012635795	0.044	0.182	0.621959818706648
PCNA	0.200356967566424	-1.28674676233411	0.071	0.118	1
C10orf54	0.00462023643520189	-1.31012127070792	0.08	0.218	1
FCN1	0.000381578551589661	-1.42584237199978	0.053	0.227	0.13469722871115
CXCL8	0.00154521831597494	-1.43113667166929	0.044	0.182	0.545462065539152
S100A9	2.83866621962665e-10	-1.65549060933902	0.124	0.573	1.00204917552821e-07
TYMS	0.144573442063126	-1.78884099588218	0.08	0.136	1
MCM2	0.017152163250955	-2.0977129379441	0.053	0.145	1
LGALS1	5.00411541256424e-06	-2.1856606372198	0.035	0.255	0.00176645274063518
ITGB2	1.14151593573576e-12	-2.32175321216203	0.053	0.5	4.02955125314725e-10
CD48	1.42460283508419e-08	-2.43113667166929	0.018	0.3	5.02884800784717e-06
SELL	0.000484146940249765	-2.54131958941971	0.009	0.127	0.170903869908167
HLA.A	7.2252904535774e-26	-2.78862964296049	0.788	1	2.55052753011282e-23
TOP2A	0.00773156716812677	-2.97741870422638	0.027	0.118	1
AURKB	0.0267114946089022	-3.03881924889053	0.035	0.109	1
CD37	2.95678680414909e-12	-4.1049084393483	0.018	0.4	1.04374574186463e-09
UBE2C	0.000731372723249432	-4.51994593862714	0.009	0.118	0.258174571307049
