# Supplementary material for: Single-cell multi-omics reveal stage of differentiation and trajectory-dependent immunity-related gene expression patterns in human erythroid cells
Source: Front Immunol. 2024 Aug 29;15:1431303. doi: 10.3389/fimmu.2024.1431303 (PMC11390661; doi:10.3389/fimmu.2024.1431303)
Supplement: Supplementary file 2 [file DataSheet2.zip › Supplementary Data - Differential Gene Expression Analysis/Plasma Cells_ALL 1 DGE.csv]

	p_val	avg_log2FC	pct.1	pct.2	p_val_adj
IGHG2-secreted	0.190815625971259	4.92599941855622	0.4	0.167	1
ALAS2	0.00955495287257315	4.04641046495696	0.6	0.083	1
SLC25A37	0.00465170049003399	3.799087306074	0.7	0.083	1
LGALS3	0.0119766791509008	3.20163386116965	0.6	0.083	1
SNCA	0.0506511081337268	3.10433665981474	0.5	0.167	1
PAX5	0.0209766882480963	2.84799690655495	0.4	0	1
ARG1	0.0530273912025269	2.84799690655495	0.3	0	1
THBS1	0.0532159801000084	2.84799690655495	0.3	0	1
CD79B	0.0313854802918297	2.26303440583379	0.5	0.083	1
LYN	0.0532159801000084	2.26303440583379	0.3	0	1
VEGFA	0.0532159801000084	2.26303440583379	0.3	0	1
FLT3	0.128616269092904	2.26303440583379	0.2	0	1
PDIA4	0.315302452081746	2.26303440583379	0.1	0	1
LAT2	0.0109353392827423	2.0703893278914	0.8	0.25	1
XBP1	0.053111600825187	2.0703893278914	0.5	0.083	1
YBX3	0.0444407208915483	2.04730571477836	0.7	0.417	1
CD36	0.190815625971259	2	0.4	0.167	1
ITGA4	0.0308440476530493	1.96347412397489	0.6	0.167	1
IFITM3	0.0332917382292239	1.96347412397489	0.7	0.25	1
BCL2	0.315302452081746	1.84799690655495	0.1	0	1
S100A12	0.315302452081746	1.84799690655495	0.1	0	1
VPS28	0.0838568784903675	1.84799690655495	0.5	0.167	1
TCL1A	0.0863315185611636	1.84799690655495	0.4	0.083	1
DUSP2	0.201606013538168	1.84799690655495	0.3	0.083	1
LGALS1	0.407388006606929	1.84799690655495	0.2	0.083	1
ADGRG3	0.128616269092904	1.84799690655495	0.2	0	1
CNOT2	0.128616269092904	1.84799690655495	0.2	0	1
DOCK8	0.128616269092904	1.84799690655495	0.2	0	1
GAB2	0.128616269092904	1.84799690655495	0.2	0	1
STAT5A	0.128616269092904	1.84799690655495	0.2	0	1
TNF	0.128616269092904	1.84799690655495	0.2	0	1
NT5E	0.407388006606929	1.84799690655495	0.2	0.083	1
IRF8	0.407388006606929	1.58496250072116	0.2	0.083	1
CD24	0.20604108829362	1.46466826700344	0.5	0.25	1
TRBC2	0.128967227372572	1.45567948377619	0.5	0.167	1
LEF1	0.246808357904511	1.43295940727611	0.4	0.25	1
RPN2	0.119965249084995	1.26303440583379	0.5	0.167	1
BAX	0.218894903619431	1.26303440583379	0.4	0.167	1
CCND2	0.220647381818379	1.26303440583379	0.3	0.083	1
IFNGR1	0.220647381818379	1.26303440583379	0.3	0.083	1
ITGAE	0.220647381818379	1.26303440583379	0.3	0.083	1
LIPA	0.220647381818379	1.26303440583379	0.3	0.083	1
ANXA5	0.315302452081746	1.26303440583379	0.1	0	1
APOBEC3G	0.315302452081746	1.26303440583379	0.1	0	1
CD14	0.315302452081746	1.26303440583379	0.1	0	1
CD38	0.315302452081746	1.26303440583379	0.1	0	1
CD9	0.315302452081746	1.26303440583379	0.1	0	1
FOXO1	0.315302452081746	1.26303440583379	0.1	0	1
GZMA	0.315302452081746	1.26303440583379	0.1	0	1
IER3	0.315302452081746	1.26303440583379	0.1	0	1
IGBP1	0.315302452081746	1.26303440583379	0.1	0	1
IL15	0.315302452081746	1.26303440583379	0.1	0	1
IL15RA	0.315302452081746	1.26303440583379	0.1	0	1
IL18R1	0.315302452081746	1.26303440583379	0.1	0	1
IL3RA	0.315302452081746	1.26303440583379	0.1	0	1
LAT	0.315302452081746	1.26303440583379	0.1	0	1
MGST1	0.315302452081746	1.26303440583379	0.1	0	1
TGFB3	0.315302452081746	1.26303440583379	0.1	0	1
TLR7	0.315302452081746	1.26303440583379	0.1	0	1
TNFSF13	0.315302452081746	1.26303440583379	0.1	0	1
TSPAN32	0.315302452081746	1.26303440583379	0.1	0	1
EBF1	0.439002279597005	1.26303440583379	0.2	0.083	1
BLNK	0.442920826676218	1.26303440583379	0.3	0.167	1
IGHM-membrane	0.894875539571119	1.26303440583379	0.1	0.083	1
HLA.DPA1	0.110698401621403	1.21864028647534	0.7	0.417	1
MZB1	0.204116932608363	1.21412480535285	0.6	0.417	1
IFITM2	0.0838485309773666	1.18903382439002	0.7	0.25	1
HLA.DMA	0.282905223652723	1.13750352374994	0.5	0.333	1
CD22	0.400492036410137	1.13750352374994	0.4	0.25	1
LAMP1	0.14780972392667	1.0703893278914	0.5	0.167	1
HLA.DQB1	0.148422261254725	1.05658352836637	0.6	0.25	1
HLA.DRA	0.231192353896076	1.00509786763968	0.7	0.5	1
PIK3IP1	0.259519737528389	1	0.3	0.083	1
LY86	0.472311997397462	0.941106310946431	0.3	0.167	1
JUN	0.768652856229852	0.941106310946431	0.2	0.167	1
MS4A1	0.672677079942598	0.884522782580064	0.4	0.333	1
CD74	0.206904983188459	0.87326366516538	0.9	0.667	1
LGALS9	0.499762069931118	0.84799690655495	0.3	0.167	1
CCL5	0.472737311499003	0.84799690655495	0.2	0.083	1
PDIA6	0.472737311499003	0.84799690655495	0.2	0.083	1
FTH1	1	-0.959358015502654	0.2	0.167	1
BTG1	0.598914028882617	-1.22239242133645	0.4	0.25	1
EGR1	0.883150158751121	-1.23946593469539	0.2	0.167	1
CD6	0.209367626038845	-1.32192809488736	0	0.167	1
MCM2	0.209367626038845	-1.32192809488736	0	0.167	1
RUNX3	0.209367626038845	-1.32192809488736	0	0.167	1
ITGB2	0.619118991787176	-1.32192809488736	0.1	0.167	1
S100A10	1	-1.32192809488736	0.1	0.083	1
IGHG1-secreted	0.491181897719632	-1.52952351429573	0.3	0.417	1
CD48	0.685537420285805	-1.85244281158614	0.2	0.25	1
ITGAX	0.209367626038845	-2.05889368905357	0	0.167	1
PCNA	0.209367626038845	-2.05889368905357	0	0.167	1
ARL4C	0.209367626038845	-2.54432051622381	0	0.167	1
CXCL8	0.274553693630546	-2.59111472770275	0.4	0.167	1
NAMPT	0.108926857450424	-3.1963972128035	0	0.25	1
SELL	0.209367626038845	-3.32192809488736	0	0.167	1
IGHA1-secreted	0.209367626038845	-6.54432051622381	0	0.167	1
IGHG4-secreted	0.0278115387016672	-8.5084550636668	0	0.417	1
