# Supplementary material for: Single-cell multi-omics reveal stage of differentiation and trajectory-dependent immunity-related gene expression patterns in human erythroid cells
Source: Front Immunol. 2024 Aug 29;15:1431303. doi: 10.3389/fimmu.2024.1431303 (PMC11390661; doi:10.3389/fimmu.2024.1431303)
Supplement: Supplementary file 2 [file DataSheet2.zip › Supplementary Data - Differential Gene Expression Analysis/Pro B-cells_ALL 1 ADT.csv]

	p_val	avg_log2FC	pct.1	pct.2	p_val_adj
CD36	3.71586257555078e-21	2.57159291095416	1	1	1.04044152115422e-19
CD19	1.06374888134962e-18	1.8750180068173	1	0.941	2.97849686777895e-17
CD3	7.53649411194163e-07	-0.868866184103625	0.987	0.971	2.11021835134366e-05
CD117	1.30941027645529e-11	-1.36922400050258	0.999	1	3.66634877407482e-10
CD38	5.19333246293069e-21	-1.61264738938474	1	1	1.45413308962059e-19
CD4	1.31172271563423e-09	-1.90751457675392	0.967	0.971	3.67282360377584e-08
CD44	1.37895457533073e-21	-2.10786692077772	1	1	3.86107281092603e-20
