# Supplementary material for: Single-cell multi-omics reveal stage of differentiation and trajectory-dependent immunity-related gene expression patterns in human erythroid cells
Source: Front Immunol. 2024 Aug 29;15:1431303. doi: 10.3389/fimmu.2024.1431303 (PMC11390661; doi:10.3389/fimmu.2024.1431303)
Supplement: Supplementary file 2 [file DataSheet2.zip › Supplementary Data - Differential Gene Expression Analysis/Mature B-cells_ALL 3 DGE.csv]

	p_val	avg_log2FC	pct.1	pct.2	p_val_adj
CD70	9.07717842660477e-13	5.94112223042782	0.424	0.01	3.20424398459148e-10
MME	2.67511224244777e-23	5.26900778061158	0.737	0.07	9.44314621584062e-21
LEF1	1.42985519197466e-30	5.17927141655434	0.924	0.28	5.04738882767056e-28
MCM4	1.24981933409799e-09	4.97066650604183	0.331	0.01	4.41186224936589e-07
ADA	4.75004301493852e-28	4.85193631082681	0.847	0.1	1.6767651842733e-25
KIAA0101	8.24330863208368e-10	4.74306579370262	0.381	0.04	2.90988794712554e-07
GAPDH	4.97138376746468e-35	4.7263183499667	1	0.59	1.75489846991503e-32
TYMS	5.3347028966237e-15	4.71540945079976	0.568	0.08	1.88315012250816e-12
CD24	6.56811612801329e-31	4.66351646652575	0.958	0.44	2.31854499318869e-28
IL7R	2.73288265095639e-18	4.60251539439382	0.593	0.02	9.64707575787607e-16
GAB2	1.58322702531935e-08	4.19861845272018	0.314	0.02	5.58879139937732e-06
CMTM2	0.000646897127408959	4.15353056319164	0.11	0	0.228354685975363
EGR1	1.11141329810392e-10	4.1304469500786	0.449	0.07	3.92328894230684e-08
CD27	6.69079957569596e-10	3.78559729903984	0.441	0.08	2.36185225022067e-07
TNF	2.06727991238675e-06	3.77119722898551	0.322	0.07	0.000729749809072523
PDIA6	4.6026144865382e-22	3.7665074400824	0.771	0.16	1.62472291374798e-19
CCND2	0.000229339230715075	3.63568225832902	0.169	0.02	0.0809567484424214
TIAF1	3.90766038578498e-23	3.62774599840526	0.831	0.23	1.3794041161821e-20
VPREB3	4.72104492538789e-28	3.47029695296323	0.949	0.56	1.66652885866192e-25
KCNE3	0.00299076910483129	3.46165285855398	0.127	0.02	1
CD63	4.81603972736124e-24	3.44015178934305	0.847	0.21	1.70006202375852e-21
LILRB4	5.11012244400855e-05	3.31580199209052	0.212	0.03	0.0180387322273502
KIR2DL1	0.000341181925209074	3.2847750964699	0.144	0.01	0.120437219598803
TMEM97	0.000960354637720791	3.2847750964699	0.127	0.01	0.339005187115439
PCNA	6.05287802794319e-16	3.24147826246735	0.686	0.14	2.13666594386395e-13
IFITM3	1.73787206968152e-25	3.2351443287453	0.89	0.28	6.13468840597577e-23
NKG7	1.36811038762637e-06	3.22064475905018	0.305	0.05	0.00048294296683211
CD9	4.71438530141051e-11	3.21407210512669	0.517	0.11	1.66417801139791e-08
PTTG2	0.000243530263225439	3.1304469500786	0.169	0.02	0.0859661829185799
MZB1	3.15835724864319e-25	3.11464642522547	0.932	0.39	1.11490010877105e-22
IL1B	4.37735534575319e-06	3.10698797725461	0.254	0.03	0.00154520643705088
FLT3	8.7332837478649e-05	3.08314123530025	0.186	0.02	0.0308284916299631
KDELR1	5.00384711125361e-05	2.98360556174933	0.178	0.01	0.0176635803027252
AURKB	0.0103194886801205	2.95761035321639	0.153	0.05	1
MCM2	1.77462005554117e-08	2.89049615735785	0.381	0.06	6.26440879606032e-06
EGR3	0.00495264109145296	2.87669035783282	0.119	0.02	1
PIK3AP1	6.50382132925391e-24	2.80851885519124	0.932	0.46	2.29584892922663e-21
ZAP70	0.00163254244231423	2.76121314041288	0.119	0.01	0.576287482136922
TRAC	2.77353685939071e-12	2.75367946772748	0.585	0.15	9.79058511364921e-10
EBF1	2.59220323671311e-10	2.74210431746518	0.542	0.15	9.15047742559729e-08
XBP1	3.667622742267e-07	2.7384930639128	0.424	0.14	0.000129467082802025
LAT2	2.84916441979312e-26	2.68944410626769	0.966	0.52	1.00575504018697e-23
NT5E	2.66191312235891e-09	2.64622061812295	0.568	0.23	9.39655332192697e-07
TBX21	0.00171694165385791	2.53380264430981	0.186	0.05	0.606080403811841
LAMP1	5.36670806018227e-17	2.49351735720923	0.78	0.26	1.89444794524434e-14
CCL5	0.00131851384497373	2.46165285855398	0.144	0.02	0.465435387275726
TNFSF13	0.00863963382771677	2.42417815313531	0.11	0.02	1
CD38	6.81616571650885e-09	2.36211718500306	0.458	0.1	2.40610649792762e-06
LCK	7.49656405887211e-05	2.30553365663669	0.288	0.08	0.0264628711278186
APOBEC3G	8.21374189848751e-08	2.27366314134967	0.466	0.15	2.89945089016609e-05
CST7	0.000882898655494495	2.24663996758312	0.153	0.02	0.311663225389557
TCL1A	6.51684663862896e-20	2.24348193266821	0.924	0.65	2.30044686343602e-17
LAP3	3.86993734402197e-08	2.23765118435587	0.517	0.18	1.36608788243975e-05
JUN	2.19649318187405e-09	2.18502084931946	0.619	0.28	7.75362093201539e-07
LIPA	1.48707657735691e-06	2.15810329298147	0.415	0.14	0.000524938031806991
FOXO1	0.000137873527038707	2.14587699064821	0.263	0.07	0.0486693550446634
BLNK	3.63102729696507e-09	2.06018008685693	0.636	0.34	1.28175263582867e-06
IGBP1	7.05006454354759e-05	2.04414710368438	0.322	0.11	0.024886727838723
GIMAP2	0.000541229771278338	2.04132105960562	0.212	0.05	0.191054109261253
FOSB	2.89912275352688e-25	2.03333865189966	1	0.77	1.02339033199499e-22
C10orf54	0.000286774945804405	2.03130230378063	0.331	0.13	0.101231555868955
BAX	4.11364458563817e-13	2.02764612270854	0.771	0.37	1.45211653873027e-10
RPN2	4.60508445676329e-10	1.99526847927491	0.661	0.33	1.62559481323744e-07
IFITM2	2.67233307281746e-18	1.98481740141814	0.915	0.54	9.43333574704564e-16
PDIA4	8.75195030610724e-05	1.95385821835528	0.314	0.1	0.0308943845805586
NINJ2	0.0147948940200125	1.9311381418552	0.119	0.03	1
CASP5	5.47051986084502e-11	1.80454057207698	0.712	0.31	1.93109351087829e-08
DUSP2	0.000113841366869071	1.78869387683499	0.339	0.13	0.040186002504782
GNAI2	8.93428674168674e-09	1.7829082115122	0.593	0.24	3.15380321981542e-06
CTSD	0.0039719837563624	1.76121314041288	0.161	0.04	1
LGALS9	1.4759988341806e-12	1.72468726438777	0.797	0.41	5.21027588465753e-10
PASK	0.0286538526481639	1.69981259574874	0.136	0.05	1
VPS28	1.41786213280883e-09	1.6949794420128	0.653	0.3	5.00505332881518e-07
TOP2A	0.0366319413958183	1.68721255896911	0.102	0.03	1
YBX3	2.2764787697418e-15	1.68357053736717	0.932	0.48	8.03597005718854e-13
CNOT2	3.2670148531723e-06	1.64091890669517	0.475	0.19	0.00115325624316982
DUSP1	7.05892628464909e-13	1.62337249899793	0.958	0.8	2.49180097848113e-10
ITGA4	1.00191614127896e-08	1.58564157582943	0.72	0.49	3.53676397871472e-06
CD44	0.000943647695227502	1.56856806247049	0.373	0.19	0.333107636415308
TRIB2	0.000373006487589709	1.51864283713881	0.466	0.29	0.131671290119167
BACH2	0.00240954723675149	1.48819464600647	0.407	0.24	0.850570174573276
JUNB	9.57264274543004e-07	1.41328983699258	0.619	0.34	0.00033791428891368
IRF4	0.0501634250664219	1.34617564113404	0.254	0.16	1
STAT3	0.0620199994799363	1.34617564113404	0.195	0.11	1
DOCK8	0.00026713637948658	1.34617564113404	0.432	0.2	0.0942991419587626
MYC	0.000470081284466603	1.33005597577076	0.339	0.13	0.165938693416711
CD72	2.63805105263e-05	1.32029700930843	0.653	0.45	0.0093123202157839
TCF4	0.10611030633177	1.30553365663669	0.178	0.11	1
STAT1	0.0310298401900707	1.2847750964699	0.153	0.06	1
ITGAM	0.0812640709018011	1.24663996758313	0.102	0.04	1
IFNGR1	0.00230468678267382	1.24663996758313	0.331	0.16	0.813554434283858
IKZF1	0.0199810626950154	1.23926043721753	0.237	0.12	1
POU2AF1	9.51897626964514e-05	1.21816802875797	0.703	0.66	0.0336019862318473
FYN	0.0555433991663016	1.19417254768899	0.246	0.15	1
NAMPT	0.0261839566500493	1.19005643921676	0.169	0.07	1
KLRK1	0.0843177482679529	1.10913644383319	0.144	0.07	1
ICAM1	0.249492949808712	1.10913644383319	0.102	0.06	1
PAX5	3.36377374478575e-08	1.09004960464242	0.864	0.61	1.18741213190937e-05
HLA.DPA1	7.08431132827647e-15	1.01653258111867	1	0.94	2.50076189888159e-12
STAT6	0.156165653395351	0.931138141855196	0.127	0.07	1
MS4A1	7.92654329680389e-07	0.916702409636181	0.915	0.93	0.000279806978377177
CD22	1.34409019024646e-06	0.853255969766483	0.932	0.86	0.000474463837156999
IGHA1-secreted	0.676426706111246	-0.876216780202408	0.11	0.13	1
ANXA5	0.181197799960733	-0.949280242392132	0.076	0.13	1
BCL2A1	0.0748445852351666	-0.975752453753323	0.059	0.13	1
PIK3IP1	0.000880832008940383	-0.986599835990315	0.212	0.42	0.310933699155955
CD37	3.29648120619149e-13	-0.991782563572272	0.712	0.99	1.1636578657856e-10
IGKC	5.17281606029394e-05	-1.03968182472821	0.576	0.7	0.0182600406928376
TRBC2	3.05211088813128e-06	-1.13750352374994	0.22	0.53	0.00107739514351034
CD40	0.000822248693678517	-1.42641386276289	0.127	0.31	0.290253788868516
RNASE6	0.00511651503055518	-1.56071495447448	0.059	0.18	1
IGHD-membrane	1.48559738061174e-12	-1.84062317887267	0.424	0.77	5.24415875355944e-10
S100A10	0.000579729337384285	-2.14567745519564	0.085	0.25	0.204644456096653
CCR7	0.000143668446952096	-2.20561999565192	0.076	0.26	0.0507149617740897
SELL	9.07131449124686e-10	-2.23878685958712	0.144	0.52	3.20217401541014e-07
FCER2	4.94713599619984e-12	-2.69129906428462	0.119	0.54	1.74633900665854e-09
BIRC3	6.11122749632191e-07	-2.73063995591679	0.042	0.29	0.000215726330620163
BIN2	9.24979568606045e-06	-3.1263121303287	0.034	0.23	0.00326517787717934
IL4R	5.70181458158856e-13	-3.1733337980985	0.127	0.58	2.01274054730076e-10
CXCR5	2.0187351683211e-09	-4.36806987653208	0.008	0.29	7.12613514417349e-07
BTLA	3.85948507163081e-07	-4.63110428236588	0	0.2	0.000136239823028568
IL6	0.000114064031309624	-4.69821847822441	0	0.12	0.0402646030522971
