# Supplementary material for: Single-cell multi-omics reveal stage of differentiation and trajectory-dependent immunity-related gene expression patterns in human erythroid cells
Source: Front Immunol. 2024 Aug 29;15:1431303. doi: 10.3389/fimmu.2024.1431303 (PMC11390661; doi:10.3389/fimmu.2024.1431303)
Supplement: Supplementary file 2 [file DataSheet2.zip › Supplementary Data - Differential Gene Expression Analysis/DP T-cells_ALL 2 DGE.csv]

	p_val	avg_log2FC	pct.1	pct.2	p_val_adj
MZB1	0.000598190045213218	5.71522660919723	0.996	0	0.211161085960266
CD1B	0.000749807187307073	4.79395160406424	0.975	0	0.264681937119397
ADA	0.000594447457414188	4.24147249130629	0.998	0.25	0.209839952467208
CD1A	0.00122589104245178	4.09727969961055	0.933	0	0.43273953798548
CR2	0.0061538410493146	3	0.779	0	1
MME	0.020756025424816	2.64591571195302	0.65	0	1
ITGA4	0.0130636972508508	2.42865926984248	0.81	0.25	1
CD8A	0.00744589783085509	2.19194046496581	0.935	0.25	1
GAPDH	0.00348089732524782	2.13552607510144	0.987	1	1
JUN	0.0578730308654119	2.11745758154818	0.667	0.25	1
CD79A	0.0429975799091936	1.9870609442925	0.549	0	1
RORC	0.114374667993771	1.63972830415205	0.404	0	1
MYC	0.137718128905128	1.5190745650647	0.371	0	1
LEF1	0.00689835280090101	1.36441445280479	1	1	1
CD7	0.0885054891575137	1.27212986176921	0.645	0.25	1
CD2	0.121989284303237	1.07986569341078	0.777	0.5	1
CD3G	0.164122132723596	1.01282404035758	0.337	0	1
LGALS9	0.159503169196296	0.947532580105864	0.342	0	1
CD38	0.212321240101636	0.879145605125614	0.288	0	1
IL23R	0.1506711776431	0.854423175714383	0.585	0.25	1
IGLC3	0.677320790858202	-0.982926486641059	0.183	0.25	1
CHI3L2	0.802026257212303	-0.987175959642416	0.19	0.25	1
IRF8	0.865606585538438	-1.0703893278914	0.254	0.25	1
CXCR4	0.0457103170471517	-1.15016409378127	0.875	1	1
CD44	0.357772868195433	-1.18676851160573	0.379	0.5	1
CD247	0.323720480395987	-1.29165508377356	0.299	0.5	1
FYN	0.128442658769643	-1.33162149109121	0.641	0.75	1
LAMP1	0.010285378682338	-1.36109869216804	0.587	1	1
PASK	0.604841298416616	-1.38109016735551	0.15	0.25	1
MCM2	0.537987295256686	-1.41503749927884	0.134	0.25	1
KIAA0101	0.523676168451489	-1.44980291743952	0.129	0.25	1
FAM65B	0.673294293853301	-1.52195270319536	0.201	0.25	1
CD4	0.3262129097838	-1.57533379952338	0.438	0.5	1
DUSP2	0.627594591556944	-1.62744583204267	0.194	0.25	1
SNCA	0.565972464620155	-1.66439696821556	0.172	0.25	1
APOBEC3G	0.636771319818294	-1.66439696821556	0.194	0.25	1
CTSW	0.0256834389002046	-1.83007499855769	0.426	0.75	1
IL32	0.0886822553967639	-1.83772857110112	0.525	0.75	1
PCNA	0.0280110522615366	-1.93288580414146	0.268	0.75	1
TRIB2	0.455500972454575	-1.93288580414146	0.141	0.25	1
ITGB2	0.00198546037546379	-2.00245565172631	0.696	1	0.700867512538716
TNFSF8	0.284803163938712	-2.02599520853294	0.089	0.25	1
IGHM-membrane	0.258608094170467	-2.10691520391651	0.085	0.25	1
STAT6	0.332651234178679	-2.16349873228288	0.1	0.25	1
LAP3	0.180599166594021	-2.25618073479273	0.333	0.5	1
FTH1	0.0441254950653392	-2.26303440583379	0.138	0.5	1
CD6	0.020391126953034	-2.41503749927884	0.487	0.75	1
CD28	0.00922620973995193	-2.4447848426729	0.272	0.75	1
TRAC	0.000525863316373565	-2.46496272461053	0.308	1	0.185629750679869
VPREB3	0.192580987655412	-2.74846123300404	0.083	0.25	1
PSEN1	0.218009283831322	-2.77760757866355	0.089	0.25	1
BIN2	0.0005382930714415	-2.848934025809	0.509	1	0.190017454218849
YBX3	0.000209437294560936	-2.9853532240356	0.134	0.75	0.0739313649800104
CD27	0.00675756582832993	-3.08488889758651	0.312	0.75	1
FOXP1	0.0797494564514238	-3.16349873228288	0.051	0.25	1
HLA.DPA1	0.00490787179687342	-3.19854567938208	0.094	0.5	1
CD5	1.22960886103951e-05	-3.26303440583379	0.25	1	0.00434051927946947
CD52	0.000489669638574076	-3.27064758994367	0.73	1	0.172853382416649
C10orf54	0.00305985953992146	-3.45685767497347	0.087	0.5	1
HLA.A	0.000505287380664719	-3.51872880232107	0.897	1	0.178366445374646
CD74	0.000164308325314516	-3.60090404459018	0.42	1	0.0580008388360241
STAT1	0.0258529223877354	-3.63742992061529	0.036	0.25	1
LAT2	0.092978766670509	-3.67807190511264	0.06	0.25	1
CBLB	0.179139376809828	-3.77173101232688	0.083	0.25	1
HLA.DMA	0.00137680490693039	-3.83772857110112	0.083	0.5	0.486012132146429
CD48	0.000152140271870582	-3.91427012597412	0.417	1	0.0537055159703156
PIK3IP1	3.80133550746978e-05	-4.08912589047298	0.326	1	0.0134187143413683
CST7	0.0423683851955848	-4.16349873228288	0.045	0.25	1
LGALS3	0.00286643700569105	-4.55942740861402	0.022	0.25	1
JUNB	1.57743531586832e-05	-4.8073549220576	0.116	0.75	0.00556834666501519
CD72	0.00266886535712357	-4.93288580414146	0.022	0.25	0.94210947106462
CD69	1.36487684961995e-07	-4.97085365434048	0.071	0.75	4.81801527915843e-05
RUNX3	1.21719353838293e-08	-5	0.025	0.5	4.29669319049174e-06
RGS1	4.96568190707169e-11	-5.02974734339405	0.018	0.5	1.75288571319631e-08
BCL2	0.00152866866769341	-5.0703893278914	0.02	0.25	0.539620039695774
SELL	4.26969254152351e-07	-5.14438990933517	0.083	0.75	0.00015072014671578
BCL2A1	2.92632426850495e-13	-5.22239242133645	0.013	0.5	1.03299246678225e-10
CCR7	4.88154795747746e-10	-5.22239242133645	0.02	0.5	1.72318642898954e-07
IL2RB	0.000777640641059462	-5.48542682717024	0.018	0.25	0.27450714629399
CCND2	0.000115240617181169	-5.58496250072116	0.013	0.25	0.0406799378649527
S100A10	6.06752467957965e-11	-5.92283213947754	0.047	0.75	2.14183621189161e-08
CD37	9.69220413657927e-13	-5.93859945533586	0.076	1	3.42134806021248e-10
FOXO1	1.5389848514092e-17	-6.0703893278914	0.009	0.5	5.43261652547449e-15
TSPAN32	0.000777493665088643	-6.22239242133645	0.018	0.25	0.274455263776291
IL4R	0.00152866866769341	-6.29278174922785	0.02	0.25	0.539620039695774
CXCR3	1.2822327464072e-13	-6.8073549220576	0.002	0.25	4.52628159481743e-11
VNN2	2.0956911406011e-07	-6.8073549220576	0.007	0.25	7.39778972632187e-05
CCL5	0.00152896904558044	-7.0483630215614	0.02	0.25	0.539726073089895
CD8B	1.13021140102543e-13	-7.39231742277876	0.002	0.25	3.98964624561976e-11
HAVCR2	1.13021140102543e-13	-7.39231742277876	0.002	0.25	3.98964624561976e-11
LTB	4.59675860112356e-26	-7.8073549220576	0	0.25	1.62265578619662e-23
KLRK1	2.87673083904887e-34	-8.12928301694497	0.002	0.5	1.01548598618425e-31
ICOS	1.21568951336249e-50	-9.39231742277876	0	0.5	4.2913839821696e-48
