# Supplementary material for: Single-cell multi-omics reveal stage of differentiation and trajectory-dependent immunity-related gene expression patterns in human erythroid cells
Source: Front Immunol. 2024 Aug 29;15:1431303. doi: 10.3389/fimmu.2024.1431303 (PMC11390661; doi:10.3389/fimmu.2024.1431303)
Supplement: Supplementary file 2 [file DataSheet2.zip › Supplementary Data - Differential Gene Expression Analysis/Normal Early Erythroid Cells vs Normal Classical Monocytes DGE.csv]

	p_val	avg_log2FC	pct.1	pct.2	p_val_adj
UBE2C	9.76983877556821e-77	10.0354754978651	0.733	0.003	3.44875308777558e-74
ALAS2	1.14789007257348e-102	9.74236066084817	0.916	0.015	4.05205195618439e-100
TOP2A	2.64599570902616e-100	9.6751048015479	0.896	0.009	9.34036485286233e-98
HMMR	9.9436113975988e-68	9.46999037164329	0.661	0	3.51009482335238e-65
AURKB	8.830350754733e-77	8.72169495612589	0.737	0.006	3.11711381642075e-74
TMEM97	6.59358042236106e-55	8.49193292452396	0.558	0	2.32753388909345e-52
PTTG2	1.73101173939431e-93	8.3259495295832	0.857	0.012	6.11047144006192e-91
TYMS	1.18675323315212e-102	8.16948126039083	0.92	0.023	4.18923891302697e-100
MCM4	4.37791092799726e-80	8.12683299549503	0.761	0.006	1.54540255758303e-77
MCM2	6.57205136644657e-101	8.11707907665703	0.908	0.021	2.31993413235564e-98
PCNA	4.84717390292828e-94	7.91627316452084	0.88	0.044	1.71105238773368e-91
KIAA0101	2.12479811111637e-94	7.75357072323912	0.873	0.026	7.50053733224079e-92
KIT	6.14010430951784e-31	7.7088709157683	0.339	0	2.1674568212598e-28
SNCA	9.50732221075921e-97	7.64778365312769	0.892	0.032	3.356084740398e-94
MYC	2.66051933021362e-59	7.6361376474086	0.622	0.018	9.39163323565407e-57
SLC25A37	1.67591246610125e-100	7.35748190792731	0.936	0.065	5.9159710053374e-98
TRIB2	1.16964148306519e-41	7.1700048296366	0.454	0.006	4.12883443522011e-39
CCND2	4.46963232440019e-48	6.52529774332238	0.522	0.012	1.57778021051327e-45
MKI67	2.48521723668051e-26	5.99667322675104	0.299	0.003	8.7728168454822e-24
PASK	5.96358711356368e-35	5.97346583558971	0.398	0.009	2.10514625108798e-32
ARG1	5.7863642302395e-09	5.69001188851699	0.096	0	2.04258657327454e-06
IL15RA	1.26555376360741e-39	5.38850333486856	0.454	0.015	4.46740478553417e-37
CTSW	1.14949629174201e-20	5.09552661367732	0.267	0.015	4.05772190984929e-18
TGFB3	5.54111606835092e-08	5.02704687579456	0.084	0	1.95601397212788e-05
STAT5A	3.89026347048615e-49	4.7536705257393	0.582	0.041	1.37326300508161e-46
IKZF1	9.35015470811956e-52	4.73276153597632	0.59	0.029	3.3006046119662e-49
RORA	2.34498721407541e-06	4.52954721632374	0.064	0	0.000827780486568621
FOXP1	3.20867506550288e-10	4.52954721632374	0.12	0.003	1.13266229812252e-07
MITF	1.38101453527352e-13	4.4420843750734	0.167	0.006	4.87498130951552e-11
YBX3	7.25132180808146e-99	4.35812486649493	1	0.443	2.55971659825275e-96
PDIA6	9.2179077950136e-68	4.32783620362377	0.789	0.141	3.2539214516398e-65
CD36	1.21871729595313e-83	4.17060960643895	0.952	0.437	4.30207205471454e-81
FAS	4.8081683323317e-15	4.16455039954449	0.199	0.012	1.69728342131309e-12
KDELR1	1.87484106017923e-16	4.14252409321449	0.215	0.012	6.61818894243268e-14
ITGA4	1.17374770396611e-76	4.1214080763955	0.876	0.22	4.14332939500038e-74
KLRG1	9.7136203165419e-05	4.02704687579456	0.044	0	0.0342890797173929
CXCL5	3.80773813670837e-27	3.95304629435078	0.351	0.021	1.34413156225805e-24
CNOT2	3.19562740735248e-50	3.94165538456391	0.637	0.076	1.12805647479543e-47
IGHD-membrane	2.33879972925446e-05	3.85712187435224	0.068	0.006	0.00825596304426824
CD38	2.96692458874715e-09	3.76401246996076	0.124	0.009	1.04732437982774e-06
PDIA4	2.93038789345291e-41	3.64775940146491	0.574	0.079	1.03442692638888e-38
TCF4	2.97032248393862e-07	3.61200937651571	0.092	0.006	0.000104852383683033
RPN2	7.32882233121188e-67	3.59736260055131	0.873	0.402	2.58707428291779e-64
ITGAE	6.48611282943168e-38	3.49767670103672	0.566	0.097	2.28959782878938e-35
IL12A	0.0019468266647504	3.4420843750734	0.028	0	0.687229812656891
ADA	1.30873984032699e-29	3.32250275932073	0.434	0.05	4.61985163635426e-27
CPA3	0.01952429139211	3.249439297131	0.016	0	1
ATF6B	0.000234339698111332	3.249439297131	0.048	0.003	0.0827219134333003
LEF1	1.43449663512231e-17	3.18803875246686	0.311	0.053	5.06377312198177e-15
TSPAN32	3.18775778653252e-21	3.18284154840198	0.347	0.05	1.12527849864598e-18
POU2AF1	0.000880515643006405	3.17904996923961	0.048	0.006	0.310822021981261
BLNK	0.00213731235766084	3.14252409321449	0.036	0.003	0.754471262254277
IL7R	0.00444300704220176	3.14252409321449	0.032	0.003	1
FOXO1	1.29021488598909e-05	3.10504938779583	0.064	0.003	0.00455445854754149
IGBP1	4.85371166369352e-35	3.08741949377404	0.558	0.106	1.71336021728381e-32
VPS28	5.33866790712767e-57	3.07482260036397	0.801	0.258	1.88454977121607e-54
CBLB	1.39941409375126e-07	3.07435259057291	0.104	0.009	4.93993175094194e-05
CD34	0.0250958789207039	3.07435259057291	0.04	0.012	1
TPSAB1	0.00895921131684547	3.02704687579456	0.02	0	1
FAM129C	0.01952429139211	3.02704687579456	0.016	0	1
EBF1	0.00213731235766084	3.02704687579456	0.036	0.003	0.754471262254277
CR2	5.15615420253901e-05	2.94458471560258	0.064	0.006	0.0182012243349627
TIAF1	3.63442495678167e-24	2.93999014152533	0.438	0.091	1.28295200974393e-21
CD1B	0.00102953282158794	2.9015159937107	0.04	0.003	0.363425086020544
NINJ2	2.59145342706854e-13	2.87747051974405	0.271	0.059	9.14783059755195e-11
IGHA1-secreted	0.0054924039625187	2.83440179785216	0.044	0.009	1
IL12RB2	0.0195246415683643	2.76401246996076	0.016	0	1
CD79B	0.0433545926767353	2.76401246996076	0.012	0	1
GZMA	0.0433545926767353	2.76401246996076	0.012	0	1
CD7	0.00449041820876699	2.76401246996076	0.032	0.003	1
APOBEC3G	1.40877936080093e-09	2.73486612430125	0.167	0.026	4.97299114362727e-07
CD79A	9.87981734582111e-05	2.61200937651571	0.08	0.015	0.0348757552307485
IGLC3	1.73696643493882e-07	2.52300437045697	0.171	0.044	6.13149151533403e-05
PRF1	0.0433547928930136	2.4420843750734	0.012	0	1
TNFRSF25	0.0433547928930136	2.4420843750734	0.012	0	1
TRDC	0.0433547928930136	2.4420843750734	0.012	0	1
BCL2	0.019761524701487	2.4420843750734	0.024	0.003	1
LAT	8.42535766570584e-08	2.41171072602988	0.127	0.018	2.97415125599416e-05
BAX	7.05328013427837e-44	2.36705732966538	0.789	0.367	2.48980788740026e-41
VEGFA	7.60852558748161e-20	2.30388708115338	0.45	0.129	2.68580953238101e-17
TCL1A	0.00788722075167297	2.29008128162835	0.072	0.026	1
STAT1	8.84107100016519e-09	2.28535887138595	0.195	0.047	3.12089806305831e-06
IL23R	1.53797805975579e-25	2.26570435149379	0.546	0.155	5.42906255093792e-23
STAT3	8.25352840588154e-19	2.26151212943158	0.442	0.132	2.91349552727618e-16
LAMP1	1.28261303842182e-45	2.25982706592576	0.833	0.592	4.52762402562902e-43
CD24	1.22388398493304e-06	2.23058026987969	0.155	0.041	0.000432031046681365
MME	0.00074378316952629	2.21969195373695	0.068	0.015	0.26255545884278
LGALS9	1.98357348424884e-57	2.21872467576516	0.9	0.695	7.00201439939841e-55
LCK	0.0467811158017837	2.20761912143638	0.036	0.012	1
IL18	8.34121433774638e-10	2.1380781881833	0.239	0.065	2.94444866122447e-07
MZB1	0.000176496651415597	2.13396207971107	0.108	0.032	0.0623033179497057
GAPDH	5.81319086729934e-47	2.12335216383622	0.964	0.982	2.05205637615667e-44
LAP3	2.42290694769068e-32	2.08243177907099	0.737	0.387	8.5528615253481e-30
VPREB3	5.04867245164401e-05	2.06657523998119	0.096	0.021	0.0178218137543033
TXK	0.0877966446863319	2.02704687579456	0.016	0.003	1
JCHAIN	0.0094746750671988	1.97259909177218	0.052	0.015	1
ZBTB16	0.0140401238338337	1.92751120224364	0.044	0.012	1
MS4A1	0.00498911019070238	1.9015159937107	0.056	0.015	1
IGHM-membrane	4.81237077351892e-06	1.87818348988007	0.092	0.012	0.00169876688305218
LGALS3	7.99985551026699e-12	1.87080199810378	0.657	0.663	2.82394899512425e-09
IGKC	9.48160344364612e-05	1.82674822530873	0.108	0.029	0.0334700601560708
IGHM-secreted	0.00613153030460834	1.76401246996076	0.06	0.018	1
CD6	0.423333300094288	1.66447679640985	0.012	0.006	1
FUT4	0.0109989719708867	1.6347294530158	0.056	0.018	1
BCL11B	0.243190184540355	1.61200937651571	0.02	0.009	1
IGHG1-secreted	0.186491756801397	1.4420843750734	0.012	0.003	1
CCR7	0.42377801895973	1.4420843750734	0.016	0.009	1
CD3E	0.500085607212854	1.4420843750734	0.036	0.026	1
CD40	0.00183987900597302	1.38068383040926	0.084	0.026	0.649477289108476
XBP1	4.07710370776154e-08	1.35462153382306	0.482	0.311	1.43921760883982e-05
STAT6	0.000274670462581339	1.35281703697631	0.151	0.062	0.0969586732912125
PSEN1	0.000638922334941153	1.29769446573823	0.116	0.041	0.225539584234227
PAX5	0.149689480276715	1.29008128162835	0.028	0.012	1
IGHG2-secreted	0.0616896290425643	1.249439297131	0.024	0.006	1
CST7	0.236654412215849	1.23563349760597	0.048	0.029	1
TRAT1	0.227599302822994	1.17904996923961	0.016	0.006	1
GNLY	0.252773092805676	1.14252409321449	0.024	0.012	1
TARP-refseq	0.150886035870375	1.12015628018604	0.028	0.012	1
CD63	0.307277242367763	0.999324734638	0.633	0.9	1
FCER1A	0.835094439609864	0.947319683323822	0.032	0.035	1
IL2RB	0.705157621206239	0.705118780907194	0.012	0.009	1
FTH1	0.00644323287558007	0.678961042656184	0.578	0.604	1
TRAC	0.61532861983955	0.634729453015797	0.02	0.026	1
PIK3IP1	0.562978324747539	0.626508946210828	0.064	0.053	1
CD22	0.0774680084653342	0.594087468518451	0.028	0.009	1
LIPA	0.124745069803075	0.527165875963168	0.466	0.469	1
PIK3AP1	0.117386937545623	0.501790621197668	0.394	0.355	1
GIMAP2	0.336661368381015	0.442084375073401	0.124	0.1	1
TRBC2	0.465379441937312	0.442084375073401	0.044	0.032	1
TGFB1	0.59137283222722	0.4420843750734	0.024	0.018	1
CD8A	0.662524462047795	0.4420843750734	0.016	0.012	1
CD3D	0.662527323518403	0.4420843750734	0.016	0.012	1
IRF4	0.706200128042159	0.4420843750734	0.012	0.009	1
CD2	0.880520262271643	0.4420843750734	0.016	0.018	1
KCNE3	0.88680755322031	0.412938029413884	0.116	0.123	1
CD69	0.398715268561168	0.29008128162835	0.06	0.044	1
CD44	0.769756484474053	0.206654430634208	0.606	0.674	1
IL32	0.381434431161902	0.120156280186038	0.032	0.021	1
CD9	0.533495131402408	-0.165598202147839	0.06	0.073	1
MGST1	0.000104851648047188	-0.243280022605593	0.159	0.317	0.0370126317606573
CTSD	0.00112840317943949	-0.314988792541381	0.462	0.633	0.398326322342141
HLA.A	5.60404425572942e-13	-0.348367514900567	0.964	1	1.97822762227248e-10
CASP5	0.000131621198021609	-0.349329003115182	0.331	0.543	0.0464622829016278
NKG7	0.157520422866257	-0.475453464734626	0.04	0.067	1
RUNX3	0.362776876703541	-0.529901248757003	0.084	0.106	1
SELPLG	5.87684505971946e-07	-0.544240688029523	0.259	0.487	0.000207452630608097
BIRC3	0.306430920091705	-0.727840626368912	0.012	0.023	1
FLT3	0.318832178066063	-0.727840626368912	0.008	0.018	1
IL12RB1	0.456059527456588	-0.780308046263047	0.008	0.015	1
GAB2	0.0390024813152777	-0.820950030760393	0.044	0.088	1
BIN2	1.73274163179452e-08	-0.835253568789891	0.259	0.507	6.11657796023465e-06
FAM65B	0.00363869422024257	-0.862770206455021	0.04	0.106	1
IL15	0.0426887361300381	-1.0173472435639	0.024	0.059	1
LYN	2.29111342735697e-24	-1.14998501214202	0.295	0.757	8.08763039857009e-22
CD244	0.011512885287513	-1.28038164939769	0.032	0.082	1
IFNGR1	1.79126737804955e-12	-1.30011786745895	0.167	0.455	6.3231738445149e-10
FOSL1	0.00428534181437554	-1.38799062348429	0.032	0.091	1
CXCR4	3.04073223287715e-09	-1.56497038246055	0.12	0.331	1.07337847820563e-06
CD4	1.46357185857701e-18	-1.61607865048474	0.243	0.595	5.16640866077685e-16
IFITM2	4.16117051634671e-34	-1.64433037674407	0.127	0.686	1.46889319227039e-31
CCL5	0.315310000414797	-1.70475701325587	0.008	0.018	1
BTG1	1.8386452058842e-31	-1.70869557710221	0.327	0.789	6.49041757677123e-29
IFITM3	2.50706708881677e-18	-1.7125738697156	0.203	0.557	8.84994682352319e-16
CD37	2.37592892085377e-48	-1.77108951623367	0.331	0.915	8.38702909061381e-46
FCGR3A	0.0544829763850922	-1.85337150845277	0.028	0.062	1
EGR3	0.0856987415425019	-1.87984371981396	0	0.012	1
DUSP1	4.75696306776232e-48	-1.90104549807783	0.789	0.991	1.6792079629201e-45
C10orf54	9.02584534353306e-58	-1.93672878335561	0.375	0.956	3.18612340626717e-55
IL4R	4.40071505555878e-05	-1.95023304770536	0.024	0.114	0.0155345241461225
HLA.DMA	7.39653926187012e-31	-1.99386817651469	0.255	0.73	2.61097835944015e-28
CMTM2	0.0242368756523748	-2.0173472435639	0.004	0.029	1
JUNB	4.75234373653028e-32	-2.05372574791097	0.199	0.71	1.67757733899519e-29
RGS1	0.000365619532847166	-2.25835534306769	0.02	0.091	0.12906369509505
TNFSF10	1.12563172120448e-11	-2.26757387309707	0.068	0.293	3.97347997585182e-09
LAT2	2.65085109917336e-31	-2.32949941596238	0.072	0.551	9.35750438008196e-29
CXCR2	0.0544292437224325	-2.3652705469842	0	0.015	1
FYN	3.65646976860275e-18	-2.37460841156354	0.064	0.381	1.29073382831677e-15
PTPRC	6.31467948251899e-36	-2.41687174347142	0.143	0.68	2.2290818573292e-33
TNFSF13B	1.6050894288582e-14	-2.44544089566819	0.052	0.308	5.66596568386943e-12
FOSB	2.64397835502268e-65	-2.45911433420696	0.534	0.997	9.33324359323005e-63
CCL2	0.0349395319583741	-2.5579156249266	0	0.018	1
RNASE2	6.25250395789814e-19	-2.59744398911324	0.012	0.296	2.20713389713804e-16
TNFRSF8	0.0146935148228502	-2.72784062636891	0	0.023	1
HLA.DPA1	1.34036864207933e-39	-2.73212798477201	0.227	0.757	4.73150130654005e-37
JUN	2.07488124673726e-17	-2.92714943459232	0.04	0.328	7.32433080098252e-15
RNASE6	5.87593799944502e-26	-2.93378252692477	0.076	0.478	2.07420611380409e-23
FYB	2.1045767517577e-16	-3.0173472435639	0.024	0.287	7.42915593370469e-14
TNFSF8	2.01928947312827e-11	-3.03596292173124	0.012	0.191	7.12809184014278e-09
TNFSF13	1.54494863379956e-43	-3.05569355521338	0.1	0.672	5.45366867731245e-41
ARL4C	2.79258810800808e-14	-3.09189419692895	0.032	0.27	9.85783602126853e-12
GIMAP5	0.00627920486474084	-3.14287812564776	0	0.029	1
CD74	3.40981546892015e-82	-3.1582790980844	0.625	1	1.20366486052881e-79
HLA.DRA	1.66811030151404e-74	-3.32026444057073	0.367	0.971	5.88842936434457e-72
ADGRE1	0.00178383460289594	-3.3652705469842	0	0.038	0.629693614822267
DUSP2	2.85326867079735e-30	-3.36984327677403	0.127	0.572	1.00720384079146e-27
NAMPT	4.93631451180607e-72	-3.57891270622164	0.219	0.915	1.74251902266754e-69
IL6	0.00628015747996022	-3.64537846617694	0	0.029	1
F5	0.000336622244915555	-3.80584313837018	0	0.05	0.118827652455191
TNF	3.91220366376742e-10	-3.8247021656215	0.012	0.17	1.3810078933099e-07
HLA.DQB1	6.52786028682402e-43	-3.88638656568073	0.056	0.619	2.30433468124888e-40
CD52	5.85216162510008e-65	-3.9127583422867	0.183	0.85	2.06581305366033e-62
S100A10	1.41427124353184e-80	-3.94576511275967	0.219	0.938	4.99237748966738e-78
CX3CR1	0.000222085895459355	-3.95023304770536	0	0.053	0.0783963210971522
ANXA5	1.21849724844404e-69	-3.96447497028114	0.084	0.842	4.30129528700744e-67
CCR1	9.65639566565039e-05	-4.08147758098361	0	0.059	0.0340870766997459
QPCT	2.22307550800914e-08	-4.17262546904181	0.004	0.126	7.84745654327225e-06
CXCL1	0.00178346915046959	-4.20177181470132	0	0.038	0.629564610115766
LILRB4	9.77970528185224e-14	-4.22088063764903	0.008	0.214	3.45223596449384e-11
IRF8	8.21481983789109e-33	-4.24161207923312	0.028	0.484	2.89983140277556e-30
PRDM1	4.97833061316025e-12	-4.27216114259272	0.008	0.191	1.75735070644557e-09
ITGAM	1.24259185336698e-43	-4.3652705469842	0.028	0.587	4.38634924238544e-41
EGR1	1.05850194475963e-13	-4.40591253148155	0.04	0.27	3.73651186500151e-11
BCL6	7.84961817508767e-06	-4.41589662005417	0	0.076	0.00277091521580595
ITGB2	6.7523064094921e-97	-4.59479569062775	0.163	0.991	2.38356416255071e-94
ENTPD1	1.4512680459952e-06	-4.76736899055555	0	0.088	0.000512297620236306
BPI	1.45381418779477e-06	-4.76736899055555	0	0.088	0.000513196408291554
CCR2	9.50368440381524e-07	-4.87984371981396	0	0.091	0.000335480059454678
SELL	2.0731203444997e-74	-4.96352987031882	0.036	0.845	7.31811481608394e-72
CD48	4.52687514914165e-76	-5.00322613531924	0.032	0.85	1.597986927647e-73
CD300A	9.08198655882903e-15	-5.0173472435639	0.004	0.22	3.20594125526665e-12
HAVCR2	1.28380212232337e-08	-5.08147758098361	0	0.12	4.5318214918015e-06
F13A1	1.62447507937239e-13	-5.09707443603463	0.004	0.202	5.73439703018454e-11
CLEC4D	5.37218952802692e-09	-5.14287812564776	0	0.126	1.8963829033935e-06
VNN2	1.96856325736647e-22	-5.16277768308546	0.008	0.328	6.94902829850363e-20
TLR8	5.38210806027681e-09	-5.2303409668981	0	0.126	1.89988414527771e-06
CCL20	0.00117526436256537	-5.2858360794898	0	0.041	0.414868319985577
CD163	2.44127481320033e-28	-5.3566574166795	0.004	0.393	8.61770009059717e-26
LGALS1	3.20312181975111e-92	-5.45924669519322	0.056	0.956	1.13070200237214e-89
CLEC10A	1.46066335396612e-06	-5.53519554842652	0	0.088	0.000515614163950039
CD33	6.72290486330126e-37	-5.57286596639257	0.008	0.487	2.37318541674534e-34
CXCL10	0.00628098919179752	-5.76736899055555	0	0.029	1
ICAM1	5.93116374254014e-33	-5.78030804626305	0.008	0.449	2.09370080111667e-30
LY86	2.0873685557759e-55	-5.90664377915768	0.012	0.663	7.36841100188893e-53
THBS1	1.64872437287323e-41	-5.91656682581949	0.024	0.56	5.81999703624252e-39
TLR2	3.13467325123316e-30	-5.9841803796287	0.004	0.411	1.10653965768531e-27
CD86	4.71086067654068e-34	-6.0657102651253	0.004	0.452	1.66293381881886e-31
FCER1G	8.6469141993717e-98	-6.10384539401207	0.036	0.974	3.05236071237821e-95
IER3	6.29531757418519e-48	-6.20999232150629	0.024	0.616	2.22224710368737e-45
CXCL3	1.46893894208771e-09	-6.25835534306769	0	0.135	5.18535446556962e-07
BCL2A1	4.52098328984586e-56	-6.30274946242614	0.012	0.672	1.59590710131559e-53
CCL4	1.02004064167946e-10	-6.54660031169877	0	0.152	3.60074346512851e-08
AQP9	1.64021254449593e-19	-6.58028343795505	0	0.276	5.78995028207063e-17
IL1RN	3.43462679684762e-20	-6.66644008170477	0	0.284	1.21242325928721e-17
SLC7A7	1.07191006036081e-53	-6.75267247934885	0.004	0.636	3.78384251307365e-51
FCN1	1.33869210442293e-100	-6.84126125749491	0.068	0.991	4.72558312861295e-98
CLEC4E	1.30242572534961e-65	-6.87381993218619	0.008	0.742	4.59756281048411e-63
CXCL16	3.93891481328515e-28	-7.00912673675893	0	0.381	1.39043692908966e-25
IL1B	2.06224740304727e-83	-7.04427434357936	0.04	0.891	7.27973333275688e-81
CCL3	9.44334582216163e-42	-7.10737944442637	0.004	0.537	3.33350107522305e-39
TREM1	5.26902719243845e-36	-7.25140258242592	0	0.466	1.85996659893077e-33
S100A12	3.64909782939453e-90	-7.38850285322192	0.024	0.927	1.28813153377627e-87
S100A9	1.36226822659426e-99	-7.56061814530642	0.131	0.994	4.80880683987774e-97
CXCL8	7.04217524669043e-91	-7.57228486716174	0.06	0.938	2.48588786208172e-88
TGFBI	1.44372560290707e-70	-7.73284130742728	0.004	0.777	5.09635137826194e-68
ITGAX	8.40152712739468e-52	-7.97998039109941	0	0.616	2.96573907597032e-49
CD14	5.55393938974058e-91	-8.13250915226421	0.012	0.924	1.96054060457842e-88
CXCL2	9.75852400698323e-35	-8.47826848034168	0.004	0.463	3.44475897446508e-32
