# Supplementary material for: Single-cell multi-omics reveal stage of differentiation and trajectory-dependent immunity-related gene expression patterns in human erythroid cells
Source: Front Immunol. 2024 Aug 29;15:1431303. doi: 10.3389/fimmu.2024.1431303 (PMC11390661; doi:10.3389/fimmu.2024.1431303)
Supplement: Supplementary file 2 [file DataSheet2.zip › Supplementary Data - Differential Gene Expression Analysis/Pro Eb_ALL 1 DGE.csv]

	p_val	avg_log2FC	pct.1	pct.2	p_val_adj
LAT	0.00578966674796259	3.02553509210714	0.179	0.026	1
IL1B	0.0278257717927766	3.02553509210714	0.107	0.013	1
FCGR3A	0.185399267827902	2.02553509210714	0.107	0.039	1
FYN	0.0909751432798297	1.85561009066482	0.107	0.026	1
S100A10	0.0194286721818178	1.7454271729144	0.393	0.197	1
ANXA5	0.121739332417619	1.70360699721977	0.143	0.053	1
JUNB	0.00582511899560857	1.49715611975235	0.5	0.25	1
IFITM2	0.311331691692727	1.44057259138598	0.107	0.053	1
IL18	0.0044755012824041	1.38810517149185	0.5	0.25	1
HLA.DRA	0.267097617124585	1.27064758994367	0.214	0.132	1
IFITM3	0.623293044479932	1.26000034574416	0.179	0.145	1
MGST1	0.62493855294959	1.21818017004953	0.107	0.079	1
SNCA	1.08930816660116e-08	1.14042501253509	1	0.947	3.84525782810209e-06
LGALS3	3.20757662330115e-05	1.13679184320888	0.964	0.895	0.0113227454802531
LYN	0.874198164006149	1.11864449649862	0.179	0.184	1
THBS1	0.191610436043274	1.07800251200127	0.107	0.039	1
EGR1	0.220374485902237	1.02553509210714	0.143	0.066	1
PTPRC	0.480116127306188	0.95514576421574	0.107	0.066	1
HLA.DPA1	0.475175751905721	0.855610090664825	0.071	0.132	1
RORA	0.490228064991213	0.855610090664825	0.107	0.066	1
FCN1	0.204242555950787	0.855610090664825	0.107	0.039	1
IGLC3	0.564798453471422	0.855610090664825	0.143	0.105	1
CTSW	0.111800701403302	-0.881355503501381	0.036	0.158	1
CBLB	0.265663811554176	-0.881355503501381	0.036	0.105	1
FTH1	0.00225409247240541	-0.90338180983138	0.5	0.816	0.79569464275911
TMEM97	0.00337231004070984	-0.926209739285641	0.393	0.711	1
LIPA	0.0146692309278574	-0.934466839960943	0.393	0.671	1
MYC	0.0296791991066946	-0.950748838919055	0.643	0.855	1
FAS	0.11340403273442	-0.951744831392779	0.107	0.25	1
TGFB3	0.206820845656966	-1.01885902725132	0.036	0.118	1
BIN2	0.0797264370643828	-1.04485423578426	0.107	0.276	1
PDIA4	0.00202173678870045	-1.0703893278914	0.393	0.75	0.713673086411258
TRIB2	0.00983474105624158	-1.1119684316428	0.286	0.553	1
TOP2A	0.000102693390665181	-1.13412157388135	0.893	0.987	0.0362507669048087
CTSD	0.00153114440293016	-1.27214545653355	0.25	0.605	0.540493974234348
ADA	0.00802904170147432	-1.34078712213868	0.179	0.461	1
GIMAP2	0.123278495609813	-1.36678233067162	0.036	0.145	1
IGKC	0.262597680730349	-1.36678233067162	0.036	0.105	1
CCND2	0.000654339584283102	-1.47271577542069	0.321	0.684	0.230981873251935
STAT5A	3.40217757333151e-06	-1.81240814978389	0.357	0.816	0.00120096868338602
SELPLG	0.0142400902811131	-2.08298936467103	0.036	0.25	1
FOXP1	0.0350870443564464	-2.14438990933518	0	0.145	1
HLA.A	4.22017053329991e-10	-2.17609876906251	0.429	0.961	1.48972019825487e-07
KIT	0.0170373106242852	-2.22239242133645	0.071	0.289	1
MITF	0.0154474911152091	-2.55942740861402	0	0.184	1
