# Supplementary material for: Single-cell multi-omics reveal stage of differentiation and trajectory-dependent immunity-related gene expression patterns in human erythroid cells
Source: Front Immunol. 2024 Aug 29;15:1431303. doi: 10.3389/fimmu.2024.1431303 (PMC11390661; doi:10.3389/fimmu.2024.1431303)
Supplement: Supplementary file 2 [file DataSheet2.zip › Supplementary Data - Differential Gene Expression Analysis/DGE-merger ALL 1 2 3 vs Normal.ipynb]

# %% [code]
# Data Science Tools
import numpy as np
import pandas as pd

# %% [code]
df = pd.read_csv("Intermediate Monocytes_ALL 1 DGE.csv", skiprows=0)
df = df.rename({'Unnamed: 0': 'Genes'}, axis=1)
df.set_index(['Genes'], inplace=True)

DEGs_up_1 = (df[(df['avg_log2FC'] > 0.847) & (df['p_val_adj'] < 0.01)]).index.tolist() 
DEGs_down_1 = (df[(df['avg_log2FC'] < -0.847) & (df['p_val_adj'] < 0.01)]).index.tolist()
print(f"  Up-regulated genes are: {DEGs_up_1}")
print(f"Down-regulated genes are: {DEGs_down_1}")

# %% [code]
df = pd.read_csv("Intermediate Monocytes_ALL 2 DGE.csv", skiprows=0)
df = df.rename({'Unnamed: 0': 'Genes'}, axis=1)
df.set_index(['Genes'], inplace=True)

DEGs_up_2 = (df[(df['avg_log2FC'] > 0.847) & (df['p_val_adj'] < 0.01)]).index.tolist() 
DEGs_down_2 = (df[(df['avg_log2FC'] < -0.847) & (df['p_val_adj'] < 0.01)]).index.tolist()
print(f"  Up-regulated genes are: {DEGs_up_2}")
print(f"Down-regulated genes are: {DEGs_down_2}")

# %% [code]
df = pd.read_csv("Intermediate Monocytes_ALL 3 DGE.csv", skiprows=0)
df = df.rename({'Unnamed: 0': 'Genes'}, axis=1)
df.set_index(['Genes'], inplace=True)

DEGs_up_3 = (df[(df['avg_log2FC'] > 0.847) & (df['p_val_adj'] < 0.01)]).index.tolist() 
DEGs_down_3 = (df[(df['avg_log2FC'] < -0.847) & (df['p_val_adj'] < 0.01)]).index.tolist()
print(f"  Up-regulated genes are: {DEGs_up_3}")
print(f"Down-regulated genes are: {DEGs_down_3}")

# %% [code]
common_up = list(set(DEGs_up_1) & set(DEGs_up_2) & set(DEGs_up_3))
common_down = list(set(DEGs_down_1) & set(DEGs_down_2) & set(DEGs_down_3))

print(f"  Up-regulated genes are: {common_up}")
print(f"Down-regulated genes are: {common_down}")
