# Supplementary material for: Single-cell multi-omics reveal stage of differentiation and trajectory-dependent immunity-related gene expression patterns in human erythroid cells
Source: Front Immunol. 2024 Aug 29;15:1431303. doi: 10.3389/fimmu.2024.1431303 (PMC11390661; doi:10.3389/fimmu.2024.1431303)
Supplement: Supplementary file 2 [file DataSheet2.zip › Supplementary Data - Differential Gene Expression Analysis/Ortho Eb_ALL 1 DGE.csv]

	p_val	avg_log2FC	pct.1	pct.2	p_val_adj
JCHAIN	1.67842608374211e-33	2.59394641656445	0.677	0.056	5.92484407560966e-31
IFITM3	1.39393393471829e-22	2.40934483848969	0.498	0.039	4.92058678955555e-20
CD69	3.29108874905787e-17	1.90224150840096	0.399	0.033	1.16175432841743e-14
HLA.DQB1	1.25569097093326e-08	1.8314457302911	0.217	0.022	4.43258912739442e-06
MME	2.51151663108594e-05	1.55984931095388	0.163	0.033	0.00886565370773338
HLA.DMA	3.69936566207794e-11	1.4987377966505	0.361	0.072	1.30587607871351e-08
VPREB3	4.77243936457058e-07	1.4667399065624	0.247	0.056	0.000168467109569341
MZB1	6.76785508881329e-06	1.26028902909498	0.266	0.083	0.00238905284635109
IFITM2	1.95256739004097e-12	1.11285866543975	0.525	0.172	6.89256288684462e-10
CD79A	1.75192806655626e-07	1.01364906151185	0.304	0.078	6.18430607494361e-05
S100A10	0.00409538375266904	0.998726010477851	0.247	0.489	1
LGALS9	0.00276306485313895	-0.944401390508013	0.148	0.267	0.975361893158051
GAPDH	1.06512303623333e-08	-0.975583306280388	0.768	0.911	3.75988431790365e-06
DUSP1	1.81592141909865e-13	-0.989848382724376	0.373	0.761	6.41020260941822e-11
SELL	5.4968375483278e-11	-1.06163906579239	0.019	0.211	1.94038365455971e-08
LGALS1	1.78323187313233e-15	-1.14107353328679	0.057	0.378	6.29480851215713e-13
CD63	4.09893594059509e-14	-1.58454059838129	0.042	0.317	1.44692438703007e-11
BAX	0.0232562605440104	-1.64660156651354	0.046	0.1	1
NINJ2	5.13366291023433e-07	-1.68654031188369	0.171	0.361	0.000181218300731272
RPN2	3.15130678910514e-05	-1.7744763890657	0.053	0.178	0.0111241129655412
S100A9	3.04649214082459e-25	-1.82270033557606	0.118	0.661	1.07541172571108e-22
PCNA	0.088239208762899	-1.93808651112294	0.065	0.106	1
CD36	0.000219271548598153	-1.94134483207467	0.068	0.178	0.077402856655148
TIAF1	0.00206138704805088	-2.01521472870103	0.053	0.133	0.727669627961961
CD44	0.00199132631495397	-2.04956623349181	0.034	0.106	0.702938189178751
LAMP1	1.23113709519169e-07	-2.05230120121305	0.049	0.217	4.34591394602667e-05
KIAA0101	0.000308976645374287	-2.10649330157665	0.034	0.122	0.109068755817123
TYMS	0.000434374949795406	-2.21382248484743	0.046	0.139	0.153334357277778
HLA.A	1.50613662828927e-34	-2.22425025880342	0.882	0.994	5.31666229786112e-32
PTPRC	4.21944946056964e-09	-2.23512188664789	0.023	0.189	1.48946565958108e-06
PIK3AP1	0.000650664307723876	-2.23672577235048	0.049	0.139	0.229684500626528
TOP2A	5.79144771786783e-06	-2.3004259253795	0.023	0.133	0.00204438104440734
FCER1G	1.23106775519548e-09	-2.54706589296263	0.015	0.178	4.34566917584004e-07
MCM2	0.00170908720514397	-2.66254311038256	0.03	0.1	0.603307783415822
CD37	4.23216675782894e-35	-2.82560139233661	0.034	0.567	1.49395486551362e-32
CXCL8	6.57027591252615e-15	-2.85192047449105	0.023	0.278	2.31930739712173e-12
PTTG2	0.00184152990408177	-2.90294131977333	0.042	0.117	0.650060056140864
CD48	3.84375770427237e-29	-2.93039453251413	0.027	0.483	1.35684646960815e-26
AURKB	9.78523661485177e-07	-3.13202839368378	0.023	0.144	0.000345418852504267
ITGB2	7.59096102268375e-43	-3.40766283629721	0.023	0.628	2.67960924100736e-40
FCN1	1.13591472089705e-22	-3.61745522085403	0.011	0.356	4.00977896476658e-20
C10orf54	9.80748793841626e-17	-3.71699089440494	0.015	0.283	3.46204324226094e-14
UBE2C	1.04320109039557e-05	-3.84962866298306	0.015	0.111	0.00368249984909636
HMMR	2.97282348046552e-06	-4.7302877170184	0.011	0.111	0.00104940668860433
