# Supplementary material for: Single-cell multi-omics reveal stage of differentiation and trajectory-dependent immunity-related gene expression patterns in human erythroid cells
Source: Front Immunol. 2024 Aug 29;15:1431303. doi: 10.3389/fimmu.2024.1431303 (PMC11390661; doi:10.3389/fimmu.2024.1431303)
Supplement: Supplementary file 2 [file DataSheet2.zip › Supplementary Data - Differential Gene Expression Analysis/Mature B-cells_ALL 2 DGE.csv]

	p_val	avg_log2FC	pct.1	pct.2	p_val_adj
PASK	0.0399757497204265	1.9120523007243	0.161	0.05	1
ENTPD1	0.00742000750945031	1.88230495733025	0.226	0.06	1
EGR1	0.0455266472582903	1.68965987938785	0.194	0.07	1
FTH1	0.0320725610154722	1.23022826075055	0.226	0.08	1
CD44	0.0600550210295945	0.930667978891645	0.355	0.19	1
CD22	0.0038703825276236	-0.905083642125892	0.71	0.86	1
LAT2	0.0579279822252243	-0.912376134692248	0.355	0.52	1
PCNA	0.474861420948162	-0.954196310386875	0.097	0.14	1
VPREB3	0.0924598432172191	-1.06241260716857	0.516	0.56	1
JUN	0.0865000920091527	-1.08292962450908	0.129	0.28	1
TRIB2	0.125397051133219	-1.11769504266975	0.161	0.29	1
IKZF1	0.155141327248731	-1.11769504266975	0.032	0.12	1
PDIA4	0.23459755533443	-1.11769504266975	0.032	0.1	1
FAM129C	0.0560383939609568	-1.11769504266975	0.097	0.26	1
LGALS1	0.17727678034532	-1.1583370271671	0.097	0.2	1
S100A9	0.481245698296861	-1.1583370271671	0.129	0.17	1
IGHM-membrane	8.56363467183499e-08	-1.18390319375764	0.871	0.92	3.02296303915775e-05
CD72	0.0361627572269939	-1.21723071622067	0.29	0.45	1
LIPA	0.102936189601391	-1.21723071622067	0.032	0.14	1
BCL2A1	0.125406124051125	-1.21723071622067	0.032	0.13	1
CR2	0.153763827769404	-1.21723071622067	0.032	0.12	1
CD69	0.0152419677567138	-1.24893957594801	0.613	0.7	1
NT5E	0.0933608657844349	-1.26453643099903	0.097	0.23	1
IGHA1-secreted	0.212616474551411	-1.28119377495263	0.226	0.13	1
RNASE6	0.111627516232492	-1.36923380966572	0.065	0.18	1
IFITM2	0.00330257259746355	-1.39780296186249	0.29	0.54	1
LGALS9	0.0110934486452752	-1.43962313755712	0.161	0.41	1
ITGA4	0.00372340935736365	-1.48026512205446	0.226	0.49	1
IL4R	0.0173706553169881	-1.49864365136932	0.387	0.58	1
PIK3AP1	0.0044173678975485	-1.53915881110803	0.194	0.46	1
CD9	0.186554515152868	-1.63226821549951	0.032	0.11	1
IGKC	0.00365123902151833	-1.65390586475796	0.677	0.7	1
CD40	0.0159394411304722	-1.66789212523023	0.097	0.31	1
TCF4	0.0556263438039691	-1.89530262133331	0	0.11	1
CHI3L2	0.068974921198287	-1.89530262133331	0	0.1	1
ADA	0.068974921198287	-2.01077983875324	0	0.1	1
STAT5A	0.0690379484161318	-2.01077983875324	0	0.1	1
LEF1	0.0112067149195264	-2.08292962450908	0.065	0.28	1
TCL1A	8.16511130366635e-05	-2.15951521836438	0.29	0.65	0.0288228429019422
FCER2	0.000190178598991477	-2.20342491669564	0.194	0.54	0.0671330454439915
BTLA	0.00740396351401929	-2.70265754339091	0	0.2	1
IL6	0.044517528883245	-2.76977173924945	0	0.12	1
CBLB	0.0146176898310627	-2.83390207666916	0	0.17	1
