# Supplementary material for: Single-cell multi-omics reveal stage of differentiation and trajectory-dependent immunity-related gene expression patterns in human erythroid cells
Source: Front Immunol. 2024 Aug 29;15:1431303. doi: 10.3389/fimmu.2024.1431303 (PMC11390661; doi:10.3389/fimmu.2024.1431303)
Supplement: Supplementary file 2 [file DataSheet2.zip › Supplementary Data - Differential Gene Expression Analysis/NK-cells_ALL 3 DGE.csv]

	p_val	avg_log2FC	pct.1	pct.2	p_val_adj
FAM129C	1.77416790105994e-05	5.60665757182047	0.136	0	0.0062628126907416
CD9	3.24455171829508e-11	5.51354816742899	0.364	0.007	1.14532675655816e-08
TCL1A	1.30173375009854e-10	5.43262817204543	0.545	0.067	4.59512013784784e-08
VPREB3	1.4571275404414e-13	5.31560878981708	0.636	0.06	5.14366021775815e-11
CD24	4.00443340388586e-14	5.26616702590669	0.773	0.112	1.41356499157171e-11
CD70	1.77368904595408e-05	5.19162007254163	0.136	0	0.00626112233221789
CD22	3.38483348383755e-13	4.92858566670784	0.5	0.022	1.19484621979466e-10
MYC	0.000145938246273169	4.92858566670784	0.182	0.015	0.0515162009344287
NT5E	1.77416790105994e-05	4.60665757182047	0.136	0	0.0062628126907416
CD72	8.71430925553403e-11	4.2696225845429	0.455	0.03	3.07615116720351e-08
CD79A	2.54160053563276e-10	4.25435582788959	0.591	0.09	8.97184989078363e-08
IGHM-membrane	7.61477070741733e-14	4.22136741593568	0.682	0.067	2.68801405971832e-11
POU2AF1	3.2115796691312e-06	4.19162007254163	0.273	0.022	0.00113368762320331
LILRB4	0.000396056497024676	4.19162007254163	0.136	0.007	0.139807943449711
EBF1	2.67737931603409e-06	4.09208439899072	0.273	0.022	0.000945114898560035
MZB1	2.92760874300982e-10	4.06608919045777	0.545	0.067	1.03344588628247e-07
LEF1	2.80548208928233e-07	3.67537032190449	0.636	0.187	9.90335177516662e-05
CD27	9.16501357538333e-06	3.60665757182047	0.227	0.015	0.00323524979211032
IL15RA	0.000164729541568907	3.60665757182047	0.182	0.015	0.0581495281738242
HLA.DRA	4.23725014948999e-09	3.57917683539837	0.773	0.216	1.49574930276997e-06
BLNK	1.98174030757963e-07	3.45465447837543	0.318	0.022	6.99554328575608e-05
MME	1.66660186474273e-06	3.34362316598668	0.409	0.067	0.000588310458254182
IGLC3	4.73046314554919e-05	3.34362316598668	0.5	0.157	0.0166985349037886
IGHM-secreted	7.87286329645567e-07	3.32286460581988	0.409	0.06	0.000277912074364885
PAX5	3.46360335621288e-05	3.24408749243577	0.318	0.052	0.0122265198474315
IRF4	0.000186297111730334	3.19162007254163	0.182	0.015	0.065762880440808
YBX3	2.32937935268657e-05	3.16305092034486	0.409	0.09	0.00822270911498358
IL7R	0.00331278809802262	3.13021952787749	0.227	0.052	1
KIAA0101	0.000783841665490635	3.02169507109932	0.227	0.037	0.276696107918194
MCM4	0.000641644218279697	3.02169507109932	0.227	0.037	0.226500409052733
HLA.DQB1	0.00077785117970962	2.80829143299013	0.364	0.104	0.274581466437496
TYMS	0.00206006143064768	2.76419884880695	0.273	0.067	0.727201685018632
CD3D	0.212954168224192	2.69976697621196	0.136	0.067	1
TIAF1	4.00024946563387e-06	2.53794482173646	0.636	0.224	0.00141208806136876
CD74	6.47591319836351e-09	2.39398030531724	1	0.91	2.28599735902232e-06
MCM2	0.00707472892215149	2.38426515048403	0.227	0.06	1
HLA.DPA1	1.48307097743165e-07	2.32035338666383	0.909	0.448	5.23524055033373e-05
TRAC	6.00730047899087e-07	2.10415723129129	0.591	0.134	0.000212057706908378
MS4A1	0.0429799866743786	2.02169507109932	0.182	0.06	1
CD79B	0.0525861795898575	2.02169507109932	0.136	0.037	1
FOSB	3.77670798085342e-07	1.93423222984898	0.955	0.873	0.000133317791724126
CXCR4	0.000858453156783849	1.83571609193055	0.909	0.664	0.303033964344699
LAT2	0.000251591760135452	1.7486765766929	0.727	0.41	0.0888118913278144
JUN	0.130842197043171	1.73218845390433	0.318	0.194	1
HLA.DMA	0.00740922365799568	1.71357277573699	0.364	0.134	1
GIMAP5	0.0133754442735629	1.71357277573699	0.273	0.09	1
PCNA	0.0407480718614213	1.68466008382175	0.5	0.343	1
GAPDH	5.71370738810999e-07	1.6570529551731	1	0.963	0.000201693870800283
PDIA6	0.00243007011677292	1.63174855278331	0.591	0.336	0.85781475122084
BCL2	0.0397955908550959	1.60665757182048	0.273	0.112	1
LAIR2	0.031931044525397	1.39720420619153	0.455	0.276	1
SLC25A37	0.431208757602028	1.38426515048403	0.136	0.09	1
VPS28	0.00778554321869945	1.38426515048403	0.545	0.313	1
CBLB	0.00791984375984629	1.38426515048403	0.455	0.209	1
ITGAE	0.187762245177885	1.38426515048403	0.273	0.172	1
CASP5	2.65402038114749e-05	1.36849783462571	0.818	0.44	0.00936869194545063
FTH1	0.0975020137229321	1.32654965262774	0.227	0.104	1
LAP3	0.110460554459219	1.32125535295823	0.364	0.231	1
DOCK8	0.00982417248341741	1.28472947693311	0.545	0.306	1
PIK3AP1	0.00812477146667413	1.248203600908	0.727	0.463	1
CD69	4.39429647588035e-05	1.22918348549811	0.955	0.649	0.0155118665598576
XBP1	0.0285484358257272	1.22332893226897	0.545	0.328	1
TNF	0.463938780477822	1.21434014904171	0.182	0.134	1
ADA	0.00737966989370083	1.20976741925189	0.636	0.381	1
LYN	0.00636547429194058	1.1851938033822	0.636	0.366	1
LAG3	0.0172915315838487	1.14722595318318	0.318	0.112	1
IRF8	0.188407591103102	1.13953156139318	0.318	0.201	1
IFITM3	0.00212928376261693	1.0761428551217	0.909	0.664	0.751637168203776
GNAI2	0.399879328167693	1.06068920271518	0.455	0.396	1
CD3E	0.0736159950930509	1.02858145668456	0.591	0.448	1
EGR1	0.3014307514432	1.02169507109932	0.182	0.104	1
STAT5A	0.341238701678381	1.02169507109932	0.182	0.112	1
FAM65B	0.944870803971731	0.940394968997471	0.318	0.358	1
CD52	0.0191093645510646	0.939070014160051	0.864	0.694	1
IFITM2	0.000359786894133685	0.925368954024294	0.955	0.91	0.127004773629191
BAX	0.100173569972585	0.921293174141481	0.636	0.537	1
DUSP1	0.00193745827156654	0.917484076111185	1	0.896	0.68392276986299
PRDM1	0.950522579259329	0.890450537821067	0.136	0.149	1
ITGA4	0.0165339686795297	0.884191547349384	0.727	0.455	1
CD2	0.420733777003632	0.878737117257276	0.455	0.455	1
ZAP70	0.099951148296873	-0.852774046816822	0.227	0.396	1
STAT4	0.224425474228475	-0.852774046816822	0.182	0.299	1
CD7	0.134774311938036	-0.8851955245092	0.318	0.448	1
KLRC1	0.271807272053236	-0.909917953920431	0.273	0.366	1
IL18R1	0.185270931799307	-1.03719861795425	0.045	0.149	1
KLRC3	0.110837185067984	-1.14822993034299	0.227	0.388	1
GIMAP2	0.124548785902961	-1.16593193207645	0.091	0.231	1
CX3CR1	0.0391628388316494	-1.17095000684308	0.227	0.448	1
IL4R	0.127325921562563	-1.2513234233071	0.045	0.172	1
CXCR2	0.0896524224348336	-1.48080526942986	0	0.119	1
FASLG	0.0896524224348336	-1.48080526942986	0	0.119	1
ALAS2	0.0787070051549509	-1.71527052306689	0	0.127	1
IL18RAP	0.00662588660361259	-1.92939532841973	0.182	0.463	1
IFNG	0.0142791788229644	-2.20069735023713	0.091	0.343	1
CD160	0.0212462742856347	-2.22623244234427	0.045	0.269	1
ZBTB16	0.0109971830374417	-3.00805227229473	0	0.239	1
