# Supplementary material for: Single-cell multi-omics reveal stage of differentiation and trajectory-dependent immunity-related gene expression patterns in human erythroid cells
Source: Front Immunol. 2024 Aug 29;15:1431303. doi: 10.3389/fimmu.2024.1431303 (PMC11390661; doi:10.3389/fimmu.2024.1431303)
Supplement: Supplementary file 2 [file DataSheet2.zip › Supplementary Data - Differential Gene Expression Analysis/Intermediate Monocytes_ALL 1 DGE.csv]

	p_val	avg_log2FC	pct.1	pct.2	p_val_adj
CD69	0.0227970116928889	3.45426991352152	0.143	0.044	1
VPREB3	0.00622522773115661	3.34323860113277	0.107	0.021	1
JCHAIN	0.00121013212417175	3.24370292758186	0.107	0.015	0.427176639832627
IGHM-membrane	0.000422840178887948	2.10377266643739	0.107	0.012	0.149262583147446
LEF1	0.0082387640902838	2.02131050624541	0.179	0.053	1
CD24	0.00162932193432097	1.95419631038688	0.179	0.041	0.575150642815301
CX3CR1	0.00883351626786187	1.79891808490896	0.179	0.053	1
ADA	0.195534194214359	1.46876948321663	0.107	0.05	1
CCR1	0.0863594476765184	1.40463914579692	0.143	0.059	1
ENTPD1	0.0324740714408219	1.20417456339522	0.214	0.088	1
FCGR3A	0.000389142150346083	1.17331359969046	0.25	0.062	0.137367179072167
STAT3	0.191109490601267	1.10377266643739	0.214	0.132	1
CCR2	0.127235116398843	1.09169983413681	0.179	0.091	1
LAP3	0.00261330791856651	1.05022319816065	0.643	0.387	0.922497695253977
IFITM3	0.0600129938745349	1.0315062733513	0.607	0.557	1
PDIA4	0.253964846150299	0.974004791467056	0.143	0.079	1
KCNE3	0.169898260291338	0.962416817191844	0.214	0.123	1
IL1RN	0.866622973831862	0.957180168825697	0.286	0.284	1
LILRB4	0.3407432833502	0.943307994244139	0.286	0.214	1
CD244	0.287386464731592	0.883806982495478	0.143	0.082	1
CXCL3	0.122995847801371	-2.09416671117452	0.036	0.135	1
