# Supplementary material for: Single-cell multi-omics reveal stage of differentiation and trajectory-dependent immunity-related gene expression patterns in human erythroid cells
Source: Front Immunol. 2024 Aug 29;15:1431303. doi: 10.3389/fimmu.2024.1431303 (PMC11390661; doi:10.3389/fimmu.2024.1431303)
Supplement: Supplementary file 2 [file DataSheet2.zip › Supplementary Data - Differential Gene Expression Analysis/CD8 Nai╠êve T-Cells_ALL 1 DGE.csv]

	p_val	avg_log2FC	pct.1	pct.2	p_val_adj
HAVCR2	0.00458840824091393	2.86144762484735	0.116	0.016	1
ALAS2	0.305552016891346	2.48705211006585	0.163	0.104	1
SLC25A37	0.0949898910267063	2.09894693857401	0.279	0.152	1
JCHAIN	0.141701847555742	1.53951952995999	0.163	0.088	1
FTH1	0.000733090971247759	1.53951952995999	0.279	0.072	0.258781112850459
JUN	0.00135438888194749	1.21759143507263	0.395	0.16	0.478099275327464
RGS1	0.0115436587888338	1.19159622653968	0.349	0.168	1
NAMPT	0.15434162379126	1.12448203068114	0.163	0.08	1
FOSB	5.23302557712748e-05	1.03450066384348	0.86	0.776	0.01847258028726
JUNB	0.00025490523508494	0.973922354105764	0.674	0.328	0.0899815479849838
FCER1G	0.246030219110948	0.954557029238833	0.14	0.08	1
YBX3	0.000966380068185715	0.902089609344698	0.721	0.456	0.341132164069557
BCL2A1	0.0359212842751299	0.895663340185264	0.256	0.112	1
VPREB3	0.383036324927517	0.861447624847351	0.116	0.072	1
LAP3	0.254169346733394	-0.984042426097024	0.116	0.184	1
ICOS	0.0542085885686398	-1.23808804870356	0.07	0.2	1
IGLC3	0.951485747994428	-1.93441165837242	0.14	0.136	1
