# Supplementary material for: Single-cell multi-omics reveal stage of differentiation and trajectory-dependent immunity-related gene expression patterns in human erythroid cells
Source: Front Immunol. 2024 Aug 29;15:1431303. doi: 10.3389/fimmu.2024.1431303 (PMC11390661; doi:10.3389/fimmu.2024.1431303)
Supplement: Supplementary file 2 [file DataSheet2.zip › Supplementary Data - Differential Gene Expression Analysis/Activated DP T-cells_ALL 2 DGE.csv]

	p_val	avg_log2FC	pct.1	pct.2	p_val_adj
CD1B	0.000608874598026549	4.83389064489955	1	0	0.214932733103372
CD1A	0.000658816757552521	4.68214156942168	0.994	0	0.23256231541604
CD8A	0.000691575226364087	4.57542173351155	0.989	0	0.244126054906523
MZB1	0.00068187741092683	4.50680903972253	0.989	0	0.240702726057171
TRBC2	0.000641082108168338	3.84641115381836	1	0.25	0.226301984183423
CD3D	0.000629629571191756	3.70898318164033	1	0.25	0.22225923863069
ARL4C	0.0034733262424801	3.18344614109593	0.842	0	1
ADA	0.000715625730002721	3.14894329369599	0.994	0.5	0.25261588269096
LCK	0.00111288264921106	2.60653591266951	0.972	0.25	0.392847575171505
CD3E	0.00165211231343871	2.27722828741655	0.989	0.25	0.583195646643865
CXCR4	0.00239099249208006	2.25804473085537	0.949	0.5	0.844020349704262
LEF1	0.00210959906815902	2.15339970056369	1	0.75	0.744688471060133
TRAT1	0.00899853631438442	2.07928890980464	0.718	0	1
FYB	0.0161500369520605	2.07928890980464	0.667	0	1
JUN	0.0271861529201157	1.97533794576573	0.61	0	1
CD7	0.0339001084076992	1.86331132803162	0.582	0	1
IFITM3	0.0281665755788608	1.59128813897057	0.847	0.5	1
CD2	0.0522408758897408	1.43326125789775	0.701	0.25	1
BCL11B	0.102165313860407	1.27386143631815	0.627	0.25	1
CR2	0.103979389841524	1.21889497710022	0.418	0	1
TIAF1	0.0570487106973827	1.11735695063816	0.706	0.25	1
CD3G	0.101898502039559	0.854322544804365	0.412	0	1
TYMS	0.104383906705791	-0.84755238489348	0.972	1	1
UBE2C	0.159911228859045	-0.85289570596779	0.39	0.75	1
IGBP1	0.597957353925413	-0.862743491924136	0.339	0.5	1
CD247	0.483693814424394	-1.07528812730424	0.113	0	1
PSEN1	0.495607316536025	-1.07528812730424	0.107	0	1
NKG7	0.864494938452506	-1.07528812730424	0.209	0.25	1
FUT4	0.887089863260122	-1.07528812730424	0.215	0.25	1
AURKB	0.809044542536101	-1.09256611873607	0.232	0.25	1
BIN2	0.650331270287812	-1.11710830299886	0.475	0.5	1
POU2AF1	0.508786647561222	-1.14567745519564	0.102	0	1
CD4	0.293359525101707	-1.19458705567658	0.237	0.5	1
CASP5	0.214748730277873	-1.23665111524313	0.701	0.75	1
DOCK8	0.353167537155136	-1.25037483386233	0.429	0.5	1
PCNA	0.0167758681290576	-1.25144508245806	0.938	1	1
FOSB	0.0995864246207889	-1.41551703893454	0.915	0.75	1
CHI3L2	0.617035585965752	-1.51340923969612	0.153	0.25	1
SELL	0.611480252855002	-1.56071495447448	0.153	0.25	1
MCM4	0.00337718099027364	-1.58008027934141	0.723	1	1
IGLC3	0.293766558626099	-1.60962455495543	0.09	0.25	1
CTSD	0.605930429317639	-1.60962455495543	0.153	0.25	1
MYC	0.265570938039942	-1.61960864352805	0.362	0.5	1
S100A9	0.384158437526826	-1.71271804791953	0.107	0.25	1
IFNGR1	0.551552195542187	-1.71271804791953	0.141	0.25	1
CD38	0.279422899576829	-1.76716583194191	0.305	0.5	1
TOP2A	0.0202784104990571	-1.7992270411742	0.48	1	1
RPN2	0.000481372901307312	-1.84100856065388	0.966	1	0.169924634161481
MCM2	0.00222782308827533	-1.98397722101505	0.944	1	0.78642155016119
PDIA6	0.000364218216700771	-2.06043016857712	0.825	1	0.128569030495372
NAMPT	0.0108027162695719	-2.07528812730424	0.203	0.75	1
IKZF1	0.132526951441183	-2.07528812730424	0.232	0.5	1
TMEM97	0.0579974454487078	-2.14567745519564	0.35	0.75	1
SNCA	0.00258175451725534	-2.14567745519564	0.186	0.75	0.911359344591136
LAP3	0.00042528839289408	-2.16504278006257	0.65	1	0.15012680269161
FAM65B	0.0537420978921453	-2.19458705567658	0.141	0.5	1
LIPA	0.0012679045938732	-2.29768054864069	0.333	1	0.44757032163724
KDELR1	0.229297810554017	-2.29768054864069	0.079	0.25	1
PDIA4	0.0498991602816254	-2.31380021400396	0.401	0.75	1
CD63	0.00462898340189418	-2.3291915213859	0.887	1	1
LAMP1	0.000322235675595133	-2.58789978380071	0.723	1	0.113749193485082
PTTG2	0.0285762192159259	-2.66025062802539	0.153	0.5	1
STAT3	8.49471349913151e-05	-2.73063995591679	0.203	1	0.0299863386519342
MKI67	0.142515059872822	-2.7671658319419	0.062	0.25	1
PIK3IP1	0.336087607492563	-2.7671658319419	0.119	0.25	1
CD44	0.00032104631465026	-2.86274349192414	0.328	1	0.113329349071542
SELPLG	0.00115194445901228	-2.88264304936184	0.175	0.75	0.406636394031335
IL7R	0.252880222808895	-2.93155264984279	0.096	0.25	1
HLA.A	0.000549641538373453	-2.94793450961356	0.977	1	0.194023463045829
ALAS2	0.000461524490154991	-2.99629983115741	0.056	0.5	0.162918145024712
TGFB3	0.0463554375924762	-3.14567745519564	0.04	0.25	1
SLC25A37	0.000697173651727053	-3.18220333122075	0.158	0.75	0.24610229905965
LGALS9	0.000154630304035069	-3.21279165105417	0.463	1	0.0545844973243792
TNFSF10	0.0650904843453781	-3.29768054864068	0.045	0.25	1
STAT5A	0.000107402196603887	-3.34659014912163	0.401	1	0.0379129754011721
RNASE6	0.00092743522848938	-3.35212833266306	0.062	0.5	0.327384635656751
CBLB	0.130991334371202	-3.35212833266306	0.068	0.25	1
CXCL5	2.37318363930958e-05	-3.38014270883266	0.09	0.75	0.00837733824676283
CD48	0.198811486088359	-3.38014270883266	0.085	0.25	1
FTH1	0.000344056450684735	-3.40871186102943	0.136	0.75	0.121451927091711
TRAC	0.040750823089888	-3.467605550083	0.04	0.25	1
TCF4	0.00046211894343132	-3.59313643216686	0.056	0.5	0.163127987031256
CTSW	0.00429371445471821	-3.63471553591826	0.299	0.75	1
HLA.DMA	0.0281292592582098	-3.66025062802539	0.034	0.25	1
IGHM-membrane	0.0281292592582098	-3.66025062802539	0.034	0.25	1
RUNX3	0.0281292592582098	-3.66025062802539	0.034	0.25	1
BIRC3	3.49033844646328e-05	-3.88264304936184	0.04	0.5	0.0123208947160154
FCN1	0.0068842801857973	-3.88264304936184	0.023	0.25	1
BCL2	0.0152242956382379	-3.88264304936184	0.028	0.25	1
CD14	0.0152242956382379	-3.88264304936184	0.028	0.25	1
TRIB2	3.01396170315922e-10	-4.05256805080415	0.073	1	1.0639284812152e-07
HMMR	3.13761456204584e-05	-4.05256805080415	0.04	0.5	0.0110757794040218
STAT6	0.0356797580602119	-4.05256805080415	0.04	0.25	1
HLA.DRA	1.46477941063926e-05	-4.07528812730424	0.107	0.75	0.00517067131955657
CD74	1.12507681556462e-05	-4.33010202633306	0.203	1	0.00397152115894311
VNN2	0.00188668681217895	-4.467605550083	0.017	0.25	0.666000444699168
HLA.DPA1	3.20941511136081e-07	-4.7671658319419	0.068	0.75	0.000113292353431037
IL18	0.000246798167788222	-4.88264304936184	0.011	0.25	0.0871197532292423
VEGFA	0.000246798167788222	-4.88264304936184	0.011	0.25	0.0871197532292423
LGALS3	0.00531547253495906	-4.88264304936184	0.023	0.25	1
IL15RA	0.000226576154618989	-5.05256805080415	0.011	0.25	0.0799813825805031
STAT1	1.01217215535213e-13	-5.2045711442492	0.023	0.75	3.57296770839301e-11
FOXO1	6.27037189357165e-11	-5.467605550083	0.011	0.5	2.21344127843079e-08
CD34	4.57196405646035e-06	-5.467605550083	0.006	0.25	0.0016139033119305
FCER1A	4.57196405646035e-06	-5.467605550083	0.006	0.25	0.0016139033119305
TSPAN32	4.57196405646035e-06	-5.467605550083	0.006	0.25	0.0016139033119305
LYN	0.000207885794753833	-5.467605550083	0.011	0.25	0.0733836855481032
CD69	0.00531375067885219	-5.467605550083	0.023	0.25	1
YBX3	6.03349069793213e-11	-5.73063995591679	0.079	1	2.12982221637004e-08
S100A10	5.01475155176614e-09	-5.78953364497036	0.017	0.5	1.77020729777345e-06
ANXA5	4.02328096803381e-06	-6.05256805080415	0.006	0.25	0.00142021818171594
TNFRSF25	4.02328096803381e-06	-6.05256805080415	0.006	0.25	0.00142021818171594
CD36	3.02899930664227e-19	-6.24521312874655	0.028	1	1.06923675524472e-16
KIT	1.07905728315286e-27	-6.467605550083	0.011	1	3.80907220952959e-25
ATF6B	3.72847343084254e-11	-6.467605550083	0	0.25	1.31615112108742e-08
CD33	3.72847343084254e-11	-6.467605550083	0	0.25	1.31615112108742e-08
FOXP3	3.72847343084254e-11	-6.467605550083	0	0.25	1.31615112108742e-08
IGHD-membrane	3.72847343084254e-11	-6.467605550083	0	0.25	1.31615112108742e-08
IL12RB2	3.72847343084254e-11	-6.467605550083	0	0.25	1.31615112108742e-08
KCNE3	3.72847343084254e-11	-6.467605550083	0	0.25	1.31615112108742e-08
QPCT	3.72847343084254e-11	-6.467605550083	0	0.25	1.31615112108742e-08
TNFSF13B	3.72847343084254e-11	-6.467605550083	0	0.25	1.31615112108742e-08
CST7	5.11028710684398e-21	-7.05256805080415	0	0.5	1.80393134871592e-18
IL1B	5.11028710684398e-21	-7.05256805080415	0	0.5	1.80393134871592e-18
IL4R	5.11028710684398e-21	-7.05256805080415	0	0.5	1.80393134871592e-18
TNFSF13	3.72847343084254e-11	-7.05256805080415	0	0.25	1.31615112108742e-08
MGST1	5.11028710684398e-21	-7.467605550083	0	0.5	1.80393134871592e-18
CD40	6.26534898135179e-31	-8.05256805080415	0	0.75	2.21166819041718e-28
CCND2	4.4235497795054e-33	-8.16804526822409	0.006	1	1.56151307216541e-30
CD37	3.60954468406655e-33	-8.37449614569152	0.006	1	1.27416927347549e-30
