# Supplementary material for: Single-cell multi-omics reveal stage of differentiation and trajectory-dependent immunity-related gene expression patterns in human erythroid cells
Source: Front Immunol. 2024 Aug 29;15:1431303. doi: 10.3389/fimmu.2024.1431303 (PMC11390661; doi:10.3389/fimmu.2024.1431303)
Supplement: Supplementary file 2 [file DataSheet2.zip › Supplementary Data - Differential Gene Expression Analysis/CD8 Effector T-Cells_ALL 3 DGE.csv]

	p_val	avg_log2FC	pct.1	pct.2	p_val_adj
BLNK	0.000177208018127969	4.89308479608349	0.107	0	0.062554430399173
CD22	2.57868405830722e-06	4.61890983264449	0.214	0.016	0.000910275472582449
CD79A	4.61479940771921e-12	4.56187888760812	0.464	0.047	1.62902419092488e-09
VPREB3	6.55007503037769e-09	3.89308479608349	0.464	0.094	2.31217648572332e-06
IGHM-membrane	4.68763675965298e-09	3.32192809488736	0.429	0.07	1.6547357761575e-06
CD24	5.7747236421847e-08	3.27641343563499	0.5	0.133	2.0384774456912e-05
TCL1A	2.43306250194059e-08	3.27606108613003	0.446	0.086	8.58871063185027e-06
MME	0.000515203551011176	3.26303440583379	0.161	0.023	0.181866853506945
MZB1	2.81175591151735e-08	3.14684138832927	0.446	0.102	9.92549836765623e-06
IGHM-secreted	1.37662581405555e-05	3.09953567355091	0.25	0.039	0.00485948912361609
CD72	0.00731685242493778	2.83650126771712	0.161	0.047	1
MS4A1	0.012753967580582	2.72315979464118	0.232	0.102	1
PAX5	0.00976095953491114	2.69514541847158	0.143	0.039	1
LAIR2	9.09211906347626e-09	2.69145093491384	0.464	0.102	3.20951802940712e-06
LAT2	5.24730362738574e-07	2.62327943227226	0.464	0.141	0.000185229818046717
POU2AF1	0.0125353358344166	2.60768257722124	0.125	0.031	1
EBF1	0.032323275430238	2.45567948377619	0.107	0.031	1
HLA.DRA	0.00102712099738303	2.36629316542743	0.607	0.328	0.362573712076209
IFITM3	3.67981968853669e-18	2.1014971898842	1	0.547	1.29897635005345e-15
LGALS9	1.22106460525601e-05	2.06140054466414	0.393	0.117	0.0043103580565537
MYC	0.0217808852790621	1.95817982430537	0.143	0.047	1
CD79B	0.0214081662476385	1.89308479608349	0.143	0.047	1
KIAA0101	0.036173484896721	1.87071698305503	0.107	0.031	1
CCL4	0.000275310335494397	1.8572670278412	0.625	0.422	0.0971845484295223
TYMS	0.0196148560634907	1.85561009066483	0.161	0.055	1
LEF1	0.00101019935984286	1.83716442334401	0.589	0.344	0.356600374024531
PRDM1	1.08742303276501e-05	1.82341126827668	0.446	0.148	0.00383860330566047
IGLC3	0.00489983137437165	1.75207248655641	0.429	0.219	1
MCM2	0.0117617533628011	1.74013287324489	0.179	0.062	1
HLA.DPA1	8.3760328071121e-06	1.72869797818261	0.786	0.508	0.00295673958091057
CXCR4	2.65381777063535e-16	1.65962587936321	1	0.914	9.3679767303428e-14
TGFB1	0.0862928890698421	1.65207669657969	0.125	0.055	1
EGR1	0.0294249679188141	1.63321766932838	0.196	0.086	1
HLA.DMA	0.0137376349028166	1.56461385532935	0.339	0.188	1
IL4R	0.0106362371526294	1.52706411701296	0.304	0.156	1
YBX3	0.00128810067914486	1.50784730964144	0.518	0.32	0.454699539738137
APOBEC3G	0.000189470288288435	1.50298519855455	0.5	0.258	0.0668830117658175
CCL3	0.00817580424265608	1.45095707353379	0.321	0.148	1
BCL2	0.203851237640262	1.44057259138598	0.143	0.086	1
ADA	0.000386599803307616	1.42711033157942	0.5	0.258	0.136469730567589
PRF1	2.32786992807584e-05	1.42294269736419	0.732	0.539	0.00821738084610771
CD74	0.000245431866401298	1.38787752846217	1	0.953	0.0866374488396583
IFITM2	7.57728213630729e-12	1.37745431647069	1	0.766	2.67478059411647e-09
IER3	0.124475781612913	1.36257007938471	0.107	0.047	1
LYN	0.0225092695197265	1.33948646627167	0.304	0.164	1
FTH1	0.0176440932926583	1.33703498727757	0.25	0.117	1
IL12RB1	0.0464244985573319	1.29956028185891	0.196	0.094	1
PIK3AP1	6.53147942839247e-05	1.2908254718813	0.625	0.328	0.0230561223822254
ALAS2	0.106496840135438	1.27510723813437	0.143	0.07	1
GAPDH	1.50905672057253e-09	1.27269832950843	1	0.969	5.32697022362102e-07
JUN	0.000169096664212453	1.24778663213486	0.571	0.312	0.059691122466996
LGALS1	0.124428558698368	1.2330593463883	0.518	0.484	1
FOXP1	0.00590645608650813	1.1926450779424	0.143	0.031	1
LAMP1	4.28233165191229e-05	1.17078564397866	0.768	0.578	0.0151166307312504
FOSB	1.27141879959396e-06	1.12981824048696	0.982	0.898	0.000448810836256669
TNF	0.191453296067021	1.12553088208386	0.214	0.148	1
CD69	1.87200038304938e-06	1.12116568952246	0.875	0.758	0.000660816135216432
SLC25A37	0.0977259735781859	1.11864449649862	0.196	0.109	1
PCNA	0.0449415932257007	1.06258453737802	0.411	0.297	1
NCR3	0.0637122191123051	1.04825516860722	0.321	0.203	1
PDIA6	0.00539999374124603	1.02272007650008	0.482	0.305	1
FAM65B	0.00122195224594693	1.01931347505683	0.464	0.219	0.431349142819267
DUSP1	7.20316956878622e-06	1.01746501119267	0.982	0.906	0.00254271885778154
CASP5	0.00591352759820422	1.00743020547549	0.589	0.461	1
BTG1	5.00985394894883e-06	1.00311934184418	0.929	0.914	0.00176847844397894
LAP3	0.0380400392233053	0.963163231819629	0.304	0.172	1
GZMB	0.00604198320696922	0.945730337471879	0.554	0.367	1
CD2	0.0112145119892557	0.906122319186232	0.732	0.609	1
RGS1	0.0493853099032812	0.872938222971712	0.75	0.664	1
LCK	5.00949804702186e-06	0.865942477734686	0.839	0.797	0.00176835281059872
TIAF1	0.138986183148337	0.864022330481026	0.375	0.289	1
TNFSF8	0.156321288347609	0.858226038871836	0.214	0.133	1
RORA	0.170847475441455	-0.92283213947754	0.089	0.164	1
S100A9	0.588012797865975	-1.01495034146597	0.161	0.133	1
ITGAX	0.58051652322409	-1.0703893278914	0.107	0.133	1
CD5	0.00708884585970133	-1.12928301694497	0.25	0.438	1
KLRC3	0.192506854299208	-1.22239242133645	0.107	0.18	1
IFNG	0.262402853993268	-1.2521397647305	0.143	0.203	1
TRAT1	0.128351669971769	-1.2667865406949	0.089	0.172	1
TRDC	0.0634817503844564	-1.29434226321546	0.196	0.312	1
TCF7	0.0500179195916057	-1.61470984411521	0.018	0.102	1
TIGIT	0.0265343868214495	-1.74595437739346	0.036	0.148	1
KLRC1	0.125326883663344	-1.97727992349992	0.054	0.125	1
CD160	0.00902468109835138	-2.00898878322725	0.071	0.227	1
FCER1G	0.195833516631707	-2.5077946401987	0.054	0.109	1
