# Supplementary material for: Single-cell multi-omics reveal stage of differentiation and trajectory-dependent immunity-related gene expression patterns in human erythroid cells
Source: Front Immunol. 2024 Aug 29;15:1431303. doi: 10.3389/fimmu.2024.1431303 (PMC11390661; doi:10.3389/fimmu.2024.1431303)
Supplement: Supplementary file 2 [file DataSheet2.zip › Supplementary Data - Differential Gene Expression Analysis/Pro B-cells_ALL 3 DGE.csv]

	p_val	avg_log2FC	pct.1	pct.2	p_val_adj
IGHM-membrane	0.000274227671319692	5.78659636189081	1	0.083	0.0968023679758513
TCL1A	0.000274227671319692	5.68929916053589	1	0.083	0.0968023679758513
PAX5	0.000862280043286528	5.26303440583379	0.8	0	0.304384855280144
CD70	0.00554785021447077	5.26303440583379	0.6	0	1
LEF1	0.000727116693953529	5.21723071622067	1	0.25	0.256672192965596
TYMS	0.00554785021447077	5.0703893278914	0.6	0	1
CD24	0.00075330182102792	5.0071955014042	1	0.25	0.265915542822856
TNF	0.000862280043286528	4.96347412397489	0.8	0	0.304384855280144
CD9	0.0304473634599558	4.96347412397489	0.4	0	1
DUSP2	0.0232934219595666	4.84799690655495	0.6	0.083	1
FLT3	0.000862280043286528	4.0703893278914	0.8	0	0.304384855280144
LYN	0.000828404263566504	3.84799690655495	0.8	0	0.292426705038976
IGBP1	0.00548256899372682	3.84799690655495	0.6	0	1
CD63	0.000934700880349252	3.74846123300404	1	0.167	0.329949410763286
TRAC	0.000687104384356616	3.72246602447109	1	0.083	0.242547847677886
ADA	0.0053224153586819	3.67807190511264	0.8	0.167	1
GAPDH	0.0050321038204009	3.666390100065	1	0.5	1
APOBEC3G	0.00548256899372682	3.58496250072116	0.6	0	1
GAB2	0.00548256899372682	3.58496250072116	0.6	0	1
UBE2C	0.00548256899372682	3.58496250072116	0.6	0	1
NKG7	0.0232934219595666	3.58496250072116	0.6	0.083	1
LAT2	0.0020433112860821	3.51096191927738	1	0.25	0.72128888398698
BAX	0.000713714427108865	3.48542682717024	1	0.167	0.251941192769429
IGHM-secreted	0.00597305979293112	3.48542682717024	0.8	0.083	1
KIAA0101	0.00387237447453992	3.43295940727611	0.8	0.083	1
NT5E	0.000850675784426997	3.37851162325373	1	0.083	0.30028855190273
MCM4	0.00554785021447077	3.26303440583379	0.6	0	1
DOCK8	0.0304473634599558	3.26303440583379	0.4	0	1
BCL2	0.155580347792198	3.26303440583379	0.2	0	1
RPN2	0.00779705674425366	3.13750352374994	0.8	0.167	1
VPREB3	0.0053654933473483	3.09953567355091	1	0.333	1
CD22	0.00337241049280266	2.92599941855622	1	0.25	1
CD72	0.00206851796507104	2.84799690655495	1	0.167	0.730186841670079
IRF8	0.0232934219595666	2.84799690655495	0.6	0.083	1
TRIB2	0.0274512721888593	2.84799690655495	0.6	0.083	1
AURKB	0.0304473634599558	2.84799690655495	0.4	0	1
CD38	0.0304473634599558	2.84799690655495	0.4	0	1
CNOT2	0.0304473634599558	2.84799690655495	0.4	0	1
FOSL1	0.0304473634599558	2.84799690655495	0.4	0	1
TNFSF13	0.0304473634599558	2.84799690655495	0.4	0	1
IL7R	0.0397914398682614	2.84799690655495	0.6	0.083	1
CD27	0.0569490123075959	2.84799690655495	0.6	0.167	1
IL1B	0.155580347792198	2.84799690655495	0.2	0	1
LILRB4	0.155580347792198	2.84799690655495	0.2	0	1
LTA	0.155580347792198	2.84799690655495	0.2	0	1
PCNA	0.0158121112736785	2.84799690655495	0.8	0.167	1
TIAF1	0.00305901621093407	2.74846123300404	1	0.167	1
PIK3AP1	0.0188634089502976	2.73696559416621	0.8	0.333	1
HLA.DPA1	0.00122604025077007	2.6109577092541	1	0.417	0.432792208521836
CD44	0.113015297969102	2.58496250072116	0.4	0.083	1
LIPA	0.113015297969102	2.58496250072116	0.4	0.083	1
MME	0.0024234536284457	2.58496250072116	1	0.167	0.85547913084133
PDIA6	0.0274512721888593	2.58496250072116	0.6	0.083	1
CST7	0.131647997838219	2.58496250072116	0.4	0.083	1
CCND2	0.510103802102925	2.58496250072116	0.2	0.083	1
BLNK	0.0569490123075959	2.48542682717024	0.6	0.167	1
CD79A	0.0102654285537194	2.45567948377619	1	0.417	1
LAMP1	0.0114567050397972	2.43295940727611	0.8	0.167	1
DUSP1	0.00639748101316837	2.30653604447038	1	0.333	1
ITGA4	0.0160783458470554	2.26303440583379	0.8	0.167	1
CBLB	0.155580347792198	2.26303440583379	0.2	0	1
CCR7	0.155580347792198	2.26303440583379	0.2	0	1
CD244	0.155580347792198	2.26303440583379	0.2	0	1
CD300A	0.155580347792198	2.26303440583379	0.2	0	1
CR2	0.155580347792198	2.26303440583379	0.2	0	1
CTSD	0.155580347792198	2.26303440583379	0.2	0	1
FOXO1	0.155580347792198	2.26303440583379	0.2	0	1
FUT4	0.155580347792198	2.26303440583379	0.2	0	1
HMMR	0.155580347792198	2.26303440583379	0.2	0	1
IGHD-membrane	0.155580347792198	2.26303440583379	0.2	0	1
IL15	0.155580347792198	2.26303440583379	0.2	0	1
IRF4	0.155580347792198	2.26303440583379	0.2	0	1
KCNE3	0.155580347792198	2.26303440583379	0.2	0	1
MKI67	0.155580347792198	2.26303440583379	0.2	0	1
PDIA4	0.155580347792198	2.26303440583379	0.2	0	1
PSEN1	0.155580347792198	2.26303440583379	0.2	0	1
STAT5A	0.155580347792198	2.26303440583379	0.2	0	1
STAT6	0.155580347792198	2.26303440583379	0.2	0	1
TCF7	0.155580347792198	2.26303440583379	0.2	0	1
THBS1	0.155580347792198	2.26303440583379	0.2	0	1
TMEM97	0.155580347792198	2.26303440583379	0.2	0	1
TOP2A	0.155580347792198	2.26303440583379	0.2	0	1
ITGAE	0.510103802102925	2.26303440583379	0.2	0.083	1
RGS1	0.510103802102925	2.26303440583379	0.2	0.083	1
LY86	0.00431260385632963	2.26303440583379	1	0.167	1
YBX3	0.0392323938510148	2.22239242133645	0.8	0.417	1
MS4A1	0.00863508487194149	2.14755718841386	1	0.333	1
IFITM3	0.0140622494128846	2.0703893278914	1	0.25	1
GNAI2	0.0768851747100362	2.0703893278914	0.6	0.167	1
CD36	0.228131075868619	2	0.4	0.167	1
MCM2	0.285992181167939	2	0.4	0.167	1
MZB1	0.0183917554398268	1.94110631094643	1	0.417	1
JUN	0.0887702197896481	1.94110631094643	0.6	0.167	1
CD74	0.00931934801850967	1.93215735421895	1	0.667	1
HLA.DMA	0.0521743964287714	1.92599941855622	0.8	0.333	1
CXCR4	0.0164596473143948	1.84799690655495	1	0.25	1
CASP5	0.0294975371849803	1.84799690655495	0.8	0.167	1
BACH2	0.153780010709913	1.84799690655495	0.4	0.083	1
CCL5	0.153780010709913	1.84799690655495	0.4	0.083	1
CD79B	0.153780010709913	1.84799690655495	0.4	0.083	1
EBF1	0.153780010709913	1.84799690655495	0.4	0.083	1
ICAM1	0.153780010709913	1.84799690655495	0.4	0.083	1
LAP3	0.153780010709913	1.84799690655495	0.4	0.083	1
LCK	0.153780010709913	1.84799690655495	0.4	0.083	1
PTTG2	0.153780010709913	1.84799690655495	0.4	0.083	1
ZAP70	0.153780010709913	1.84799690655495	0.4	0.083	1
EGR3	0.510103802102925	1.84799690655495	0.2	0.083	1
ITGAM	0.510103802102925	1.84799690655495	0.2	0.083	1
FYN	0.100772015827286	1.74846123300404	0.6	0.167	1
FOSB	0.00821395678517243	1.74051247988855	1	0.5	1
HLA.DRA	0.0176961396337253	1.71897984869284	1	0.5	1
JUNB	0.136457165307391	1.6109577092541	0.8	0.333	1
HLA.DQB1	0.0161506617936172	1.60407132366886	1	0.25	1
XBP1	0.055604733866784	1.58496250072116	0.6	0.083	1
LGALS9	0.812100070196523	1.58496250072116	0.2	0.167	1
CD69	0.0762395311952236	1.53866884844722	0.8	0.25	1
HLA.A	0.0288219490597143	1.51384250933433	1	0.417	1
IFITM2	0.0259315751904881	1.46466826700344	1	0.25	1
FAM65B	0.107251663811919	1.43295940727611	0.8	0.333	1
CD200	0.0547923877801332	1.26303440583379	0.6	0.083	1
STAT3	0.357262630934446	1.26303440583379	0.4	0.167	1
VPS28	0.357262630934446	1.26303440583379	0.4	0.167	1
CHI3L2	0.572359819233777	1.26303440583379	0.2	0.083	1
CLEC4E	0.572359819233777	1.26303440583379	0.2	0.083	1
IFNGR1	0.572359819233777	1.26303440583379	0.2	0.083	1
IGKC	0.572359819233777	1.26303440583379	0.2	0.083	1
IL2RA	0.572359819233777	1.26303440583379	0.2	0.083	1
LGALS1	0.572359819233777	1.26303440583379	0.2	0.083	1
TCF4	0.572359819233777	1.26303440583379	0.2	0.083	1
PASK	0.81184416458763	1.26303440583379	0.2	0.167	1
CD52	0.0862181861548222	1.20291341339622	1	0.417	1
CD37	0.344370419916984	1.15611920191728	0.6	0.333	1
TRBC2	0.812100070196523	1.04064198449735	0.2	0.167	1
POU2AF1	0.237334061303336	1	0.6	0.25	1
PTPRC	0.337580409656882	1	0.6	0.333	1
CD34	0.204859514404793	0.941106310946431	0.4	0.083	1
NAMPT	0.831022008207366	-1.1963972128035	0.2	0.25	1
TNFSF8	0.176542917971984	-1.32192809488736	0	0.333	1
SNCA	0.397068012560855	-1.32192809488736	0	0.167	1
ALAS2	0.638010042834785	-1.4374053123073	0.2	0.083	1
S100A9	0.267279580022924	-1.54432051622381	0	0.25	1
SELL	0.397068012560855	-2.32192809488736	0	0.167	1
IGLC3	0.121738744781114	-3.46859319006057	0.6	0.75	1
CXCL8	0.397068012560855	-5.29155444584384	0	0.167	1
IGHA1-secreted	0.397068012560855	-5.54432051622381	0	0.167	1
IGHG1-secreted	0.116526585941326	-7.33687843635333	0	0.417	1
IGHG4-secreted	0.116526585941326	-7.5084550636668	0	0.417	1
