# Supplementary material for: Single-cell multi-omics reveal stage of differentiation and trajectory-dependent immunity-related gene expression patterns in human erythroid cells
Source: Front Immunol. 2024 Aug 29;15:1431303. doi: 10.3389/fimmu.2024.1431303 (PMC11390661; doi:10.3389/fimmu.2024.1431303)
Supplement: Supplementary file 2 [file DataSheet2.zip › Supplementary Data - Differential Gene Expression Analysis/Baso Eb_ALL 2 DGE.csv]

	p_val	avg_log2FC	pct.1	pct.2	p_val_adj
IL7R	0.0411006010630491	1.62579000505942	0.133	0.04	1
RORA	0.0444403116738393	1.48828648130948	0.178	0.069	1
S100A10	0.0225866149164399	1.43937688082854	0.311	0.149	1
MKI67	0.00268662919811334	1.40082364005914	0.356	0.139	0.94838010693401
IL23R	0.23399939564496	-0.879935265851815	0.4	0.426	1
RPN2	0.0108463007559044	-0.904030941469278	0.578	0.683	1
NINJ2	0.458477934318453	-0.925564103018919	0.311	0.337	1
ITGB2	0.145700341504096	-0.933177287128794	0.067	0.158	1
IGLC3	0.280210789732092	-0.978031522913055	0.178	0.248	1
GAPDH	0.0125403016600295	-0.979666305004	0.956	0.911	1
CD74	0.0199853717906367	-0.991789447243839	0.378	0.614	1
IGBP1	0.227666197417833	-0.992840208427134	0.267	0.327	1
AURKB	0.00579546400302378	-0.997035616809798	0.733	0.743	1
VPS28	0.00552729155137767	-1.02208670299099	0.422	0.604	1
FAS	0.10124536622411	-1.03527547474753	0.044	0.139	1
XBP1	0.507748713320086	-1.04309497920683	0.133	0.168	1
MCM2	0.00148272184471128	-1.1066601079843	0.689	0.772	0.523400811183081
KCNE3	0.399149044972269	-1.11904383244013	0.156	0.198	1
STAT3	0.20576865902292	-1.15556970846524	0.067	0.139	1
STAT6	0.301215203098126	-1.15556970846524	0.067	0.119	1
MYC	0.439949277639345	-1.18156491699819	0.178	0.218	1
PASK	0.0965641394133473	-1.2183054638132	0.244	0.356	1
VPREB3	0.379067790680069	-1.22595903635664	0.067	0.109	1
TOP2A	2.92070368820736e-06	-1.30233780587825	0.689	0.851	0.0010310084019372
CD44	0.0484305136411423	-1.3147683033145	0.2	0.337	1
PDIA4	0.0376159357287923	-1.34821478640764	0.089	0.238	1
DUSP1	5.60692156041815e-05	-1.41258032667127	0.356	0.683	0.0197924331082761
HLA.DPA1	0.312705402771561	-1.45813247848567	0.067	0.119	1
IKZF1	0.00476336002203032	-1.50106627449101	0.267	0.465	1
HLA.DMA	0.228621359034972	-1.83364161357788	0.067	0.129	1
PDIA6	0.000386154571059108	-1.84421085528807	0.244	0.505	0.136312563583865
UBE2C	0.000438956414436305	-1.84602533803371	0.533	0.683	0.154951614296016
TMEM97	0.0211145973801952	-1.87803573293633	0.067	0.218	1
IFITM3	0.0772541077535756	-2.00356661502019	0.022	0.109	1
ARG1	0.0653758867444322	-2.05603403491433	0.044	0.149	1
HLA.DRA	0.013405791363529	-2.08156912702147	0.156	0.337	1
CD37	0.0242275445774332	-2.22595903635664	0.022	0.149	1
GNAI2	0.0567826554657031	-2.22595903635664	0.022	0.119	1
HLA.A	7.1707462487943e-11	-2.34680276352639	0.756	0.941	2.53127342582439e-08
STAT5A	0.017031679899259	-2.53408133171897	0.022	0.158	1
CCND2	0.0221361411997296	-3.22595903635664	0	0.109	1
LAP3	0.00012496663453644	-3.24867911285672	0.089	0.386	0.0441132219913634
CD63	0.000360977004887733	-3.58852911574135	0.022	0.277	0.12742488272537
