# Supplementary material for: Single-cell multi-omics reveal stage of differentiation and trajectory-dependent immunity-related gene expression patterns in human erythroid cells
Source: Front Immunol. 2024 Aug 29;15:1431303. doi: 10.3389/fimmu.2024.1431303 (PMC11390661; doi:10.3389/fimmu.2024.1431303)
Supplement: Supplementary file 2 [file DataSheet2.zip › Supplementary Data - Differential Gene Expression Analysis/ARG1+ Ortho Eb_ALL 1 DGE.csv]

	p_val	avg_log2FC	pct.1	pct.2	p_val_adj
CXCL5	0.0356467628720699	3.08926733809709	0.106	0	1
LAT2	0.324907169424774	1.50430483737593	0.106	0.05	1
CNOT2	0.119678092453387	1.48354627720913	0.191	0.075	1
S100A10	0.0236127498022211	1.44193895641556	0.447	0.225	1
IFITM3	0.101197469080994	1.30339214344994	0.17	0.05	1
CD69	0.443944804371633	0.959984321152121	0.128	0.075	1
CD36	0.235763135522304	0.954966246385496	0.277	0.175	1
GAPDH	0.701165843799147	-0.886664901941082	0.638	0.625	1
ADA	0.779204078211174	-0.933100474931367	0.085	0.1	1
FCN1	0.200114905465385	-1.04001567884788	0.064	0.15	1
C10orf54	0.175642153318353	-1.10712987470642	0.043	0.125	1
S100A9	0.286970597462994	-1.20994068029019	0.255	0.35	3.32877960073142e-09
CXCR4	0.196469585652108	-1.23266075679027	0.106	0.2	1
IGKC	0.104654444592469	-1.23266075679028	0.064	0.175	1
PIK3AP1	0.0427714476139079	-1.53932209502433	0.17	0.35	1
CD3D	0.286269746828342	-1.55458885167764	0.043	0.1	1
NINJ2	0.0226398981042237	-1.611172380044	0.255	0.425	1
STAT6	0.273297592066746	-1.64769825606912	0.043	0.1	1
VEGFA	0.336100361848733	-1.70659194512269	0.085	0.15	1
LGALS9	0.0465439241966111	-1.96962635095648	0.043	0.175	1
TRBC2	0.0892345573593243	-2.0691620245074	0.064	0.175	1
CD63	0.0845683722100821	-2.13955135239879	0.043	0.15	1
CD37	0.0573768694943642	-2.23266075679028	0.021	0.125	1
THBS1	0.11568426723409	-2.81762325751143	0.021	0.1	1
ITGB2	0.00364146554186322	-2.8956257695127	0.021	0.225	1
HLA.A	9.42997054031563e-12	-3.11581670360643	0.766	0.975	3.32877960073142e-09
CD48	0.0131031133400562	-3.40258575823259	0.021	0.175	1
SELL	0.028209645353799	-3.81762325751143	0	0.1	1
