# Supplementary material for: Single-cell multi-omics reveal stage of differentiation and trajectory-dependent immunity-related gene expression patterns in human erythroid cells
Source: Front Immunol. 2024 Aug 29;15:1431303. doi: 10.3389/fimmu.2024.1431303 (PMC11390661; doi:10.3389/fimmu.2024.1431303)
Supplement: Supplementary file 2 [file DataSheet2.zip › Supplementary Data - Differential Gene Expression Analysis/CD4 Memory T-Cells_ALL 1 DGE.csv]

	p_val	avg_log2FC	pct.1	pct.2	p_val_adj
IL2RA	0.000114482308793451	3.75331508234471	0.147	0.008	0.0404122550040883
IGLC3	0.58958847947514	3.12140216669699	0.118	0.16	1
VEGFA	0.000133247162830146	2.94596016028711	0.147	0.008	0.0470362484790415
CD36	0.100625739301749	2.72356773895066	0.118	0.046	1
IL18R1	5.2709714808634e-05	2.24552044214602	0.324	0.069	0.0186065293274478
IGKC	0.010070864293756	2.14299700734666	0.206	0.061	1
HLA.DQB1	0.0091498484727905	2.02396267228838	0.235	0.076	1
SLC25A37	0.949375449185521	1.75331508234472	0.206	0.229	1
ALAS2	0.579439472233509	1.74170516610646	0.206	0.176	1
PIK3AP1	0.00930065427764914	1.72356773895066	0.147	0.031	1
SNCA	0.0785529180741637	1.68292575445332	0.206	0.099	1
LGALS3	0.106881284286819	1.61733741282574	0.294	0.183	1
KLRG1	0.0739397103029021	1.46053333311687	0.118	0.038	1
BIRC3	0.0319299381510617	1.33590667860312	0.324	0.168	1
ZBTB16	0.124777975994099	1.26788825517447	0.118	0.046	1
PDIA4	0.0467544223265866	1.08346368403705	0.206	0.084	1
LGALS1	0.00233127006562289	1.02151119329429	0.647	0.359	0.82293833316488
NINJ2	0.0763589673563644	0.945960160287111	0.147	0.053	1
FAS	0.269833173284358	0.945960160287111	0.147	0.084	1
LGALS9	0.0337737697445215	0.887066471233542	0.382	0.191	1
FCN1	0.0756761911666737	0.875570832395713	0.147	0.053	1
STAT4	0.0623723297058196	0.858497319036772	0.324	0.168	1
TCL1A	0.398809264092897	-0.861394761770493	0.059	0.107	1
JUN	0.924163239404543	-0.861394761770493	0.294	0.267	1
CNOT2	0.155814223799597	-0.881858864330209	0.206	0.313	1
IL23R	0.130937517448915	-0.969647652422516	0.235	0.344	1
PASK	0.177101924108403	-1.10989307444641	0.265	0.374	1
TNF	0.204489695096493	-1.26349320534184	0.118	0.206	1
GZMK	0.299696901936201	-1.34682158894073	0.088	0.153	1
CD3G	0.0380847903025994	-1.486999246989	0.118	0.282	1
CTLA4	0.154993612974797	-1.91202083484046	0.029	0.107	1
STAT1	0.0759898889232268	-2.14150268096323	0.029	0.137	1
