# Supplementary material for: Single-cell multi-omics reveal stage of differentiation and trajectory-dependent immunity-related gene expression patterns in human erythroid cells
Source: Front Immunol. 2024 Aug 29;15:1431303. doi: 10.3389/fimmu.2024.1431303 (PMC11390661; doi:10.3389/fimmu.2024.1431303)
Supplement: Supplementary file 2 [file DataSheet2.zip › Supplementary Data - Differential Gene Expression Analysis/Classical Monocytes_ALL 3 DGE.csv]

	p_val	avg_log2FC	pct.1	pct.2	p_val_adj
TCL1A	5.03106723611908e-48	8.92594668751066	0.822	0.016	1.77596673435004e-45
PAX5	3.10050321319304e-36	8.60897347456606	0.578	0	1.09447763425714e-33
CD79A	3.03542631744298e-46	8.19767837697304	0.8	0.016	1.07150549005737e-43
VPREB3	2.7669640145246e-41	8.16017556938655	0.711	0.012	9.76738297127182e-39
CD24	1.39246930328277e-45	8.14806896652989	0.889	0.048	4.91541664058819e-43
CD22	1.02462620517251e-37	8.07960329980823	0.622	0.004	3.61693050425895e-35
CD70	6.54964814013515e-32	7.72761797106468	0.533	0.004	2.31202579346771e-29
EBF1	3.32685428408038e-22	7.52408457697955	0.356	0	1.17437956228038e-19
NT5E	1.77420333775732e-30	7.50205827064955	0.511	0.004	6.26293778228334e-28
KLRK1	3.66418312296611e-18	7.2870453796787	0.289	0	1.29345664240704e-15
CD9	1.91433243837506e-35	7.11195867312061	0.644	0.016	6.75759350746397e-33
BACH2	1.66949877223413e-19	6.9391220762584	0.311	0	5.89333066598649e-17
CD72	1.06265288119495e-27	6.77737100626178	0.489	0.008	3.75116467061817e-25
IL7R	1.35512888285385e-36	6.62943757712578	0.644	0.012	4.78360495647409e-34
IGLC3	5.67539012613116e-27	6.61421012293221	0.733	0.092	2.0034127145243e-24
TRAC	8.17528643994285e-33	6.38658105322962	0.622	0.02	2.88587611329983e-30
MME	2.65000124075945e-30	6.38658105322962	0.6	0.024	9.35450437988087e-28
MS4A1	2.17507691092557e-34	6.35117571709842	0.689	0.032	7.67802149556728e-32
BLNK	4.63960018037916e-32	6.18013017576219	0.578	0.012	1.63777886367384e-29
POU2AF1	3.40653798385373e-34	6.14806896652989	0.644	0.02	1.20250790830037e-31
MZB1	4.03827548517485e-36	6.13504228623365	0.778	0.056	1.42551124626672e-33
CD79B	4.09234247067146e-32	6.04040541209558	0.578	0.012	1.44459689214703e-29
LEF1	2.53716010824963e-33	6.00325241367811	0.8	0.084	8.95617518212119e-31
IGHM-membrane	2.14988224013445e-33	5.98689780082781	0.711	0.044	7.5890843076746e-31
CD27	3.92606866082495e-32	5.9391220762584	0.6	0.016	1.38590223727121e-29
CD69	6.45049855937132e-34	5.74915113261432	0.689	0.032	2.27702599145807e-31
ZAP70	5.52112351702638e-09	5.4796904576211	0.133	0	1.94895660151031e-06
IGHM-secreted	6.94892867680723e-29	5.39855369489569	0.622	0.036	2.45297182291295e-26
IKZF2	1.07950749537726e-07	5.2870453796787	0.111	0	3.81066145868173e-05
CCL5	1.26503877633333e-11	5.15776236273373	0.244	0.012	4.46558688045665e-09
JCHAIN	1.21465223606312e-13	5.06465295834225	0.311	0.02	4.28772239330283e-11
NRP1	1.08023870416418e-07	5.06465295834225	0.111	0	3.81324262569957e-05
TBX21	1.08023870416418e-07	5.06465295834225	0.111	0	3.81324262569957e-05
FOXO1	3.77616132002017e-10	4.35415957553724	0.2	0.008	1.33298494596712e-07
TGFB1	1.55907035538864e-07	4.2870453796787	0.133	0.004	5.50351835452191e-05
CD40	1.77709967015749e-06	4.2166560517873	0.133	0.008	0.000627316183565593
ADA	3.9551640813173e-29	4.09350782101444	0.756	0.076	1.39617292070501e-26
APOBEC3G	1.81865161825278e-16	4.06465295834225	0.422	0.036	6.41984021243233e-14
FAM129C	8.82334463566922e-07	3.80161855250846	0.156	0.012	0.000311464065639123
IGKC	8.86097420412444e-15	3.78034993575481	0.511	0.084	3.12792389405593e-12
LCK	3.30235444683591e-08	3.72761797106468	0.2	0.016	1.16573111973308e-05
TCF4	2.79675871040027e-05	3.70208287895755	0.111	0.008	0.00987255824771294
PIK3AP1	2.06784847617431e-18	3.42610941741625	0.822	0.335	7.2995051208953e-16
CD38	1.27933660378902e-13	3.38658105322962	0.4	0.044	4.51605821137524e-11
RGS1	0.00578698091864623	3.19958253842836	0.133	0.036	1
TMEM97	1.38338613988404e-05	3.15776236273373	0.133	0.012	0.00488335307379066
MYC	7.39289748197978e-08	3.13176715420079	0.244	0.032	2.60969281113886e-05
IRF4	7.47783940341951e-06	3.06465295834225	0.178	0.024	0.00263967730940709
TRIB2	1.9764678490689e-09	2.87561913395224	0.267	0.028	6.97693150721323e-07
TIAF1	8.21704840786328e-16	2.79717264747727	0.711	0.179	2.90061808797574e-13
CXCL5	7.61694368401598e-05	2.64961545906341	0.156	0.024	0.0268878112045764
IFITM3	5.92870259370278e-16	2.54895312005821	0.822	0.335	2.09283201557708e-13
CNOT2	5.60804022832076e-10	2.52699617239945	0.444	0.096	1.97963820059723e-07
HLA.DPA1	2.71409472194356e-18	2.475403099218	0.933	0.649	9.58075436846078e-16
JUN	1.71969209970362e-16	2.45289039827738	0.844	0.299	6.07051311195379e-14
GAB2	7.95385105350963e-07	2.40168794561982	0.267	0.048	0.00028077094218889
ITGA4	8.14854749983655e-15	2.38453322458076	0.644	0.139	2.8764372674423e-12
TNF	0.000191657900390614	2.36721572836268	0.311	0.108	0.0676552388378869
YBX3	1.65287608288981e-13	2.36543327836342	0.844	0.426	5.83465257260104e-11
CBLB	5.60097574031824e-05	2.35415957553724	0.2	0.04	0.0197714443633234
IGBP1	2.94852733519624e-08	2.29911821197928	0.444	0.124	1.04083014932427e-05
GIMAP2	5.35788554794107e-05	2.2870453796787	0.289	0.088	0.018913335984232
IL15RA	0.00197436660930827	2.2870453796787	0.111	0.02	0.696951413085818
IGHD-membrane	3.12359833835527e-05	2.25729803628465	0.111	0.008	0.0110263021343941
FAM65B	2.13343300070491e-07	2.24265126032025	0.4	0.108	7.53101849248834e-05
LAT2	9.53829732837774e-17	2.20912799498478	0.933	0.725	3.36701895691734e-14
STAT1	0.0010897162215111	2.19018384042611	0.156	0.036	0.384669826193419
FLT3	0.000734078145980147	2.15776236273373	0.2	0.056	0.259129585530992
TRBC2	2.46505336424092e-07	2.13865353978603	0.2	0.02	8.70163837577046e-05
CXCR4	1.74731762357295e-07	2.11880872838916	0.8	0.594	6.16803121121251e-05
TYMS	2.61173138781423e-06	2.08317304631305	0.578	0.255	0.000921941179898422
MCM2	0.000108715501335129	2.08235496007571	0.378	0.147	0.0383765719713005
FOXP1	0.00935702581235077	2.06465295834225	0.111	0.028	1
CD52	7.43171702785823e-12	1.92329710909671	0.956	0.677	2.62339611083396e-09
IFITM2	6.49406717592058e-16	1.9134888850086	0.889	0.542	2.29240571309996e-13
KDELR1	0.00379129446706938	1.89472795689994	0.178	0.056	1
PCNA	1.30953944133946e-07	1.85165923500806	0.689	0.315	4.6226742279283e-05
ITGAE	9.77788113071223e-09	1.83435533892046	0.556	0.175	3.45159203914142e-06
HLA.DQB1	1.80272531740859e-06	1.76599464277774	0.689	0.454	0.000636362037045231
TOP2A	0.00302680183259648	1.75099247943849	0.289	0.127	1
PASK	0.0440631400488381	1.70208287895755	0.111	0.04	1
IKZF1	0.00257346013911255	1.69119456281481	0.2	0.064	0.908431429106729
PDIA4	0.000591867847780223	1.64144152761771	0.422	0.207	0.208929350266419
KIAA0101	0.0158504533520059	1.63169355106615	0.378	0.239	1
NKG7	3.20471912439427e-07	1.62617654609858	0.756	0.482	0.000113126585091118
LAP3	6.02253204988176e-05	1.61941522128771	0.6	0.351	0.0212595381360826
MCM4	0.000163118443916899	1.61719398137103	0.333	0.116	0.0575808107026653
VPS28	5.34246422253854e-08	1.61148033017664	0.711	0.343	1.8858898705561e-05
DUSP2	0.431142138309837	1.60975099818547	0.244	0.207	1
CD44	1.46587819075165e-05	1.59111174028952	0.667	0.43	0.00517455001335334
STAT6	0.00272777520536638	1.4796904576211	0.222	0.076	0.962904647494332
CASP5	8.82028181061486e-08	1.46771781595502	0.733	0.398	3.11355947914704e-05
PDIA6	6.41826516990587e-08	1.46032513275417	0.778	0.442	2.26564760497677e-05
CD74	1.66309925654883e-17	1.44712649856562	1	0.996	5.87074037561738e-15
FOSL1	0.136979723136828	1.41556012020138	0.156	0.088	1
FOSB	1.82640787623331e-13	1.3569218644927	1	0.932	6.4472198031036e-11
JUNB	0.0129058702096116	1.33330097063957	0.622	0.506	1
ICAM1	0.0033246131277404	1.33284906929183	0.244	0.092	1
LGALS9	3.54408842924617e-08	1.32070093385994	0.844	0.653	1.2510632155239e-05
GAPDH	1.36171175208014e-14	1.29338690655253	1	0.996	4.8068424848429e-12
CXCL16	0.122567732488554	1.2870453796787	0.111	0.052	1
HLA.DRA	1.68354457353553e-11	1.26780569410304	0.978	0.948	5.94291234458041e-09
HLA.DMA	8.90282199066402e-07	1.2588842871766	0.844	0.661	0.00031426961627044
PTTG2	0.077148559732125	1.2166560517873	0.222	0.127	1
LAMP1	1.20852856846313e-06	1.18364099455934	0.844	0.61	0.000426610584667485
DOCK8	0.000532253816360059	1.15776236273374	0.578	0.331	0.187885597175101
IL1B	0.000145052919023367	1.13351481648706	0.533	0.239	0.0512036804152484
BAX	3.56311244422961e-05	1.07759201404975	0.756	0.478	0.0125777869281305
CST7	0.0558660996989752	1.06465295834225	0.222	0.12	1
STAT5A	0.0442736687182097	1.04673105034499	0.2	0.096	1
RUNX3	0.166021946805967	1.03911786623512	0.111	0.056	1
LILRB4	0.119653334901181	1.03093234049825	0.422	0.343	1
LYN	0.00245793145799446	1.0185565437528	0.622	0.637	0.867649804672046
EGR1	0.875511154593182	0.986490935583906	0.333	0.347	1
FYN	0.0196045759961872	0.932202662318604	0.4	0.239	1
RPN2	9.81322191876508e-05	0.88806422661893	0.822	0.582	0.0346406733732407
AURKB	0.101646286965106	0.863019097172603	0.244	0.151	1
ITGB2	7.26840350358646e-08	-0.892378281313857	0.467	0.976	2.56574643676602e-05
SELPLG	0.000871222087377223	-0.92630190205474	0.267	0.554	0.30754139684416
CD36	0.0232578789259852	-0.939848433892688	0.156	0.323	1
TNFSF13	6.20244601338107e-05	-0.956749518389971	0.311	0.669	0.0218946344272352
CLEC4E	0.07138684790049	-0.998356839183547	0.089	0.203	1
S100A9	1.58008968136102e-08	-1.0182403049965	0.444	0.968	5.57771657520441e-06
TNFSF8	0.14894350632392	-1.02280988290809	0.044	0.116	1
SELL	1.14934800458081e-07	-1.06399576752154	0.356	0.904	4.05719845617026e-05
TGFBI	0.00200305691842972	-1.19490925558474	0.156	0.41	0.707079092205691
CD14	1.34143759148674e-05	-1.21518973517809	0.267	0.637	0.0047352746979482
S100A12	2.56282272685754e-10	-1.21595093556167	0.311	0.853	9.04676422580712e-08
FCN1	3.58354896641033e-09	-1.30188249883365	0.378	0.896	1.26499278514285e-06
TARP-refseq	0.146116465104715	-1.32766446443651	0.044	0.116	1
RNASE2	2.28286934328854e-08	-1.36563231463553	0.333	0.821	8.05852878180854e-06
IL1RN	0.0711389822971976	-1.56470366173736	0.022	0.108	1
IER3	0.196670528742585	-1.81799009101959	0.044	0.104	1
MGST1	4.03093734333369e-08	-1.82549437343169	0.156	0.645	1.42292088219679e-05
VNN2	0.0551988387469026	-1.84223763726626	0.022	0.116	1
CTSG	0.00170970333140518	-1.94097159085162	0.111	0.355	0.603525275986028
CXCL2	0.0837607922300329	-2.05636244261911	0.089	0.187	1
THBS1	0.0578631902197924	-2.18137502218585	0.133	0.251	1
CCL3	0.00997565475699533	-2.43519292874095	0.089	0.259	1
TREM1	0.000823585675882333	-2.58639873283667	0.022	0.243	0.290725743586464
ELANE	0.0189344646464198	-2.80571176124115	0	0.112	1
AZU1	0.00216304829757119	-2.89534897372583	0.022	0.215	0.76355604904263
QPCT	0.00183216102074225	-3.13501938649411	0	0.183	0.646752840322013
BPI	0.00537185751464088	-3.32766446443651	0	0.151	1
