# Supplementary material for: Single-cell multi-omics reveal stage of differentiation and trajectory-dependent immunity-related gene expression patterns in human erythroid cells
Source: Front Immunol. 2024 Aug 29;15:1431303. doi: 10.3389/fimmu.2024.1431303 (PMC11390661; doi:10.3389/fimmu.2024.1431303)
Supplement: Supplementary file 2 [file DataSheet2.zip › Supplementary Data - Differential Gene Expression Analysis/CD4 Nai╠êve T-Cells_ALL 1 DGE.csv]

	p_val	avg_log2FC	pct.1	pct.2	p_val_adj
ALAS2	0.640854930530349	2.38935043964381	0.136	0.113	1
YBX3	0.00111063218562357	1.58575236936442	0.364	0.143	0.392053161525118
HLA.DRA	0.00559311598829119	1.54955716458996	0.477	0.232	1
LGALS1	0.197146028148705	1.39397664670045	0.205	0.133	1
SLC25A37	0.378616707781244	1.24897302043977	0.159	0.222	1
FOSB	1.67490883125563e-05	1.06242893443565	0.886	0.768	0.00591242817433237
MYC	0.110267482096316	1.00796492093597	0.136	0.064	1
IGHM-membrane	0.374963848085383	-0.88155854270246	0.068	0.113	1
GNAI2	0.0903269465478979	-0.909572918872057	0.295	0.399	1
PDIA4	0.555188966157456	-0.917478116957403	0.091	0.118	1
LAT	0.000772074990615994	-0.98332125885337	0.659	0.773	0.272542471687446
VPS28	0.0442278337804542	-1.03288256103924	0.318	0.424	1
TNFSF10	0.26774778306806	-1.20913320073096	0.091	0.148	1
LAP3	0.262744619204627	-1.26982913241852	0.114	0.172	1
APOBEC3G	0.201646495417566	-1.79409570145212	0.045	0.103	1
CTLA4	0.0311574370247053	-1.82384304484617	0.045	0.172	1
