# Supplementary material for: Single-cell multi-omics reveal stage of differentiation and trajectory-dependent immunity-related gene expression patterns in human erythroid cells
Source: Front Immunol. 2024 Aug 29;15:1431303. doi: 10.3389/fimmu.2024.1431303 (PMC11390661; doi:10.3389/fimmu.2024.1431303)
Supplement: Supplementary file 2 [file DataSheet2.zip › Supplementary Data - Differential Gene Expression Analysis/Normal Late Erythroid Cells vs Normal Classical Monocytes DGE.csv]

	p_val	avg_log2FC	pct.1	pct.2	p_val_adj
ALAS2	5.87734153071175e-127	11.1109254974209	1	0.015	2.07470156034125e-124
SNCA	5.02424601112561e-126	9.75625693277497	1	0.032	1.77355884192734e-123
ARG1	3.65927775319208e-26	9.1347685560287	0.285	0	1.2917250468768e-23
SLC25A37	5.52491585039e-123	8.41320478925258	0.994	0.065	1.95029529518767e-120
HMMR	1.28518847562252e-07	7.03599040155052	0.079	0	4.5367153189475e-05
UBE2C	5.25857572499328e-09	6.80885694722284	0.103	0.003	1.85627723092263e-06
PTTG2	2.26945146630287e-07	5.79683998244762	0.103	0.012	8.01116367604915e-05
AURKB	1.95058067786055e-09	5.7267858142838	0.115	0.006	6.88554979284774e-07
TOP2A	6.83124323293535e-09	5.6171613231093	0.115	0.009	2.41142886122618e-06
YBX3	1.17118112976317e-110	4.87609402349425	0.997	0.443	4.13426938806398e-108
IGKC	0.000540369454487908	4.79922165041053	0.091	0.029	0.190750417434232
IGHG1-secreted	0.029148382909047	4.77522616934156	0.021	0.003	1
NINJ2	3.92628824145636e-27	4.73762121564574	0.385	0.059	1.3859797492341e-24
IGHG2-secreted	0.0837433699576049	4.57086767083537	0.021	0.006	1
CD79B	0.00386177588943205	4.21723071622067	0.024	0	1
MCM2	1.03227922592839e-06	4.1424629478187	0.112	0.021	0.000364394566752721
TYMS	1.00170808516918e-07	4.04730571477836	0.13	0.023	3.53602954064722e-05
CD5	0.0226974321537264	3.95419631038688	0.015	0	1
IL7R	0.0162559470131703	3.85466063683596	0.024	0.003	1
MCM4	0.000604863758954299	3.82866542830302	0.048	0.006	0.213516906910867
KIAA0101	3.6613312397152e-06	3.73918341941602	0.115	0.026	0.00129244992761947
LGALS3	7.50085107971349e-76	3.52698741049936	0.897	0.663	2.64780043113886e-73
RORA	0.00386177588943205	3.50673733341565	0.024	0	1
LEF1	3.38552135445303e-08	3.36923380966572	0.182	0.053	1.19508903812192e-05
IGLC3	2.014843403262e-07	3.36367428432382	0.161	0.044	7.11239721351484e-05
PCNA	0.00174865109734101	3.34148881918281	0.103	0.044	0.617273837361378
CD79A	6.06410799568482e-05	3.29523322822194	0.079	0.015	0.0214063012247674
TMEM97	0.0417380094395497	3.21723071622067	0.012	0	1
POU2AF1	0.0162795024436201	2.9217748326945	0.03	0.006	1
CD24	9.99940307659384e-06	2.78754644097742	0.133	0.041	0.00352978928603762
PASK	0.0415439676716791	2.74774543291945	0.03	0.009	1
IGHA1-secreted	0.00559654268435241	2.69116190455308	0.042	0.009	1
MZB1	0.000974349655528759	2.66879409152463	0.091	0.032	0.343945428401652
IGHM-secreted	0.0342551701439767	2.63226821549951	0.045	0.018	1
FOXP1	0.016522398892521	2.50673733341565	0.024	0.003	1
JCHAIN	0.00252698360331707	2.4623432140572	0.058	0.015	0.892025211970927
IGHD-membrane	0.139415080302046	2.4623432140572	0.018	0.006	1
CD3D	0.0347689630400335	2.4494041583497	0.036	0.012	1
IGHM-membrane	7.92264795599213e-05	2.40278636937675	0.073	0.012	0.0279669472846522
CD1A	0.041738123617744	2.36923380966572	0.012	0	1
EBF1	0.0292260758409683	2.36923380966572	0.021	0.003	1
MKI67	0.0292260758409683	2.36923380966572	0.021	0.003	1
IL15RA	0.067789960431943	2.36923380966572	0.036	0.015	1
TCL1A	0.0777466367354047	2.36923380966572	0.052	0.026	1
VPREB3	0.00176363682714548	2.24370292758186	0.07	0.021	0.622563799982355
CD1B	0.0293036748382644	2.21723071622067	0.021	0.003	1
IL23R	8.90903420426514e-07	2.17331359969046	0.276	0.155	0.00031448890741056
PAX5	0.0351557325171693	2.04730571477836	0.036	0.012	1
VPS28	0.0017583582479032	1.96484355458638	0.297	0.258	0.620700461509829
MME	0.0186533794597473	1.94039051086184	0.045	0.015	1
TRAC	0.315700361457815	1.94039051086184	0.039	0.026	1
CD8A	0.214377687863576	1.9217748326945	0.024	0.012	1
TIAF1	0.157856966535724	1.8931347846506	0.115	0.091	1
MYC	0.379440471693851	1.88380698249548	0.027	0.018	1
CD3E	0.902017257174406	1.88380698249548	0.027	0.026	1
BLNK	0.0930267398579954	1.85466063683596	0.015	0.003	1
MS4A1	0.163369183839159	1.80219321694182	0.03	0.015	1
ADA	0.123787732439976	1.77769865502108	0.076	0.05	1
BCL11B	0.286146504780857	1.74774543291945	0.018	0.009	1
IKZF1	0.245276514908126	1.69938241135805	0.045	0.029	1
CD72	0.0709710662143328	1.63226821549951	0.027	0.009	1
TRIB2	0.386446124682791	1.63226821549951	0.012	0.006	1
CD38	0.439900504097117	1.63226821549951	0.015	0.009	1
CNOT2	0.584449306319469	1.54687672426887	0.082	0.076	1
CXCL5	0.141027832208215	1.48026512205446	0.039	0.021	1
CR2	0.23647000217593	1.4623432140572	0.015	0.006	1
CBLB	0.443674478222497	1.42581733803209	0.015	0.009	1
CD69	0.852172584253166	1.39780296186249	0.045	0.044	1
CCR7	0.665492973061601	1.21723071622067	0.012	0.009	1
CD22	0.116779740105141	1.19930880822341	0.024	0.009	1
LCK	0.747886958224819	1.04730571477836	0.009	0.012	1
CD2	0.93568661545471	1.04730571477836	0.018	0.018	1
CCND2	0.953532350846954	1.04730571477836	0.012	0.012	1
TRBC2	0.00562707905181972	1.02527940844836	0.082	0.032	1
TSPAN32	0.879091758066471	1.00883156696372	0.045	0.05	1
ITGA4	0.0665439088653633	0.956332054730866	0.139	0.22	1
CD36	0.000282840538917912	0.877380713336044	0.215	0.437	0.099842710238023
TRAT1	0.390478794948204	0.784271308944563	0.012	0.006	1
CTSW	0.947787945459745	0.784271308944563	0.015	0.015	1
VEGFA	0.0395103164313327	0.773130751339363	0.073	0.129	1
FAS	0.698115797863558	0.725377619890994	0.015	0.012	1
IL32	0.550064517550207	0.679573930277869	0.027	0.021	1
PIK3AP1	0.00157935878794733	0.672345654874848	0.188	0.355	0.557513652145407
NT5E	0.449369815711313	0.632268215499512	0.015	0.009	1
LAT	0.818786237154015	0.54980605530754	0.015	0.018	1
STAT6	0.425537945297399	0.357645835390507	0.045	0.062	1
PDIA6	0.0127650295280574	0.332035191711469	0.073	0.141	1
APOBEC3G	0.326740149183608	0.184809238528292	0.015	0.026	1
PIK3IP1	0.110754408004718	0.172836596862216	0.027	0.053	1
NKG7	0.0922235010854614	0.169296239156967	0.036	0.067	1
BAX	1.35994841237073e-11	-0.139779837822139	0.109	0.367	4.80061789566868e-09
RPN2	2.67636369591106e-12	-0.153391635458772	0.13	0.402	9.44756384656602e-10
KCNE3	0.000636041343147142	-0.238998470378284	0.045	0.123	0.224522594130941
CXCR4	0.357131635558198	-0.274622380109006	0.309	0.331	1
KDELR1	0.439376397596399	-0.274622380109006	0.006	0.012	1
LGALS9	2.96930844069028e-19	-0.356174753078088	0.236	0.695	1.04816587956367e-16
CCL5	0.801938177240286	-0.383328639551506	0.015	0.018	1
CST7	0.124980891035063	-0.400153262192865	0.012	0.029	1
STAT5A	0.143187709619722	-0.537656785942799	0.021	0.041	1
LAMP1	3.36522364400481e-18	-0.583279403068597	0.191	0.592	1.1879239463337e-15
EGR3	0.436494079336962	-0.68965987938785	0.006	0.012	1
ZBTB16	0.436494079336962	-0.68965987938785	0.006	0.012	1
STAT1	0.00892672140005118	-0.71822903158462	0.012	0.047	1
FUT4	0.339250220123444	-0.760049207279248	0.009	0.018	1
IGBP1	8.23378093102092e-05	-0.778664885446595	0.027	0.106	0.0290652466865039
FAM65B	3.42625780809753e-05	-0.821449751943391	0.024	0.106	0.0120946900625843
PSEN1	0.0463443617746963	-0.885580089363105	0.015	0.041	1
IL18	0.00053381231357981	-1.13711885635907	0.012	0.065	0.188435746693673
GIMAP5	0.0236411369733124	-1.21572869105544	0.006	0.029	1
BTG1	3.08402087225102e-32	-1.42387486253802	0.352	0.789	1.08865936790461e-29
GAPDH	1.55071679521233e-60	-1.47128110816586	0.858	0.982	5.47403028709951e-58
STAT3	1.65608313246391e-07	-1.5376567859428	0.021	0.132	5.84597345759761e-05
BIRC3	0.0632714499784354	-1.5376567859428	0.006	0.023	1
CD44	4.71779746207526e-37	-1.56663585291457	0.124	0.674	1.66538250411257e-34
PDIA4	4.28699851161657e-05	-1.58496250072116	0.012	0.079	0.0151331047460065
RUNX3	4.5620527007784e-07	-1.62511962719314	0.012	0.106	0.000161040460337478
LAT2	8.62741916844511e-39	-1.72427807625743	0.058	0.551	3.04547896646113e-36
RGS1	0.000255485763583422	-1.72713458480651	0.024	0.091	0.090186474544948
CD48	7.7554415532259e-49	-1.72962628670549	0.385	0.85	2.73767086828874e-46
CD9	0.000113153950529811	-1.78276928377933	0.012	0.073	0.0399433445370234
CD37	1.40649529995425e-59	-1.78806358344884	0.458	0.915	4.96492840883851e-57
GIMAP2	1.21904078697492e-06	-1.80069119177659	0.012	0.1	0.000430321397802147
FCER1A	0.0227149305728464	-1.90689059560852	0.009	0.035	1
GAB2	9.80040082116606e-06	-1.95269428522164	0.012	0.088	0.00345954148987162
CD52	7.68514788769705e-45	-2.04913404547959	0.606	0.85	2.71285720435706e-42
PTPRC	9.7973182900044e-42	-2.07468480960025	0.145	0.68	3.45845335637155e-39
CD27	0.109546240248781	-2.12261928666396	0.003	0.015	1
IFITM2	6.16777775460251e-45	-2.15014034942786	0.13	0.686	2.17722554737469e-42
CD244	2.06091796081932e-06	-2.18973348252249	0.006	0.082	0.000727504040169219
TARP-refseq	0.0487934288016313	-2.27462238010901	0	0.012	1
CD63	7.14129027768432e-69	-2.29357431163783	0.252	0.9	2.52087546802257e-66
FOSB	7.13841265367555e-75	-2.3693059199986	0.773	0.997	2.51985966674747e-72
FYN	2.00056123296893e-28	-2.37083769536831	0.027	0.381	7.06198115238034e-26
C10orf54	3.89127819006503e-78	-2.37933596874127	0.242	0.956	1.37362120109296e-75
JUNB	1.29018854983355e-50	-2.4006758831154	0.091	0.71	4.55436558091243e-48
XBP1	5.23881051645589e-22	-2.45519462575083	0.024	0.311	1.84930011230893e-19
JUN	1.01427144376354e-21	-2.50479215203717	0.033	0.328	3.5803781964853e-19
IL4R	6.14969111331719e-09	-2.5376567859428	0.006	0.114	2.17084096300097e-06
CTSD	1.89286961680231e-49	-2.60405801166531	0.058	0.633	6.68182974731214e-47
TNFSF8	2.18529003687252e-13	-2.65313400336274	0.015	0.191	7.71407383015999e-11
HLA.DPA1	5.5228473467085e-47	-2.66747502642976	0.224	0.757	1.9495651133881e-44
CXCR2	0.027457214451208	-2.76004920727925	0	0.015	1
IL12RB1	0.027457214451208	-2.76004920727925	0	0.015	1
DUSP1	6.5301505579233e-86	-2.91855302964173	0.706	0.991	2.30514314694692e-83
DOCK8	9.8683883213423e-27	-2.95269428522164	0.012	0.328	3.48354107743383e-24
CLEC4D	6.81816564972822e-10	-2.95269428522164	0.006	0.126	2.40681247435406e-07
CCL2	0.0156290465340765	-2.95269428522164	0	0.018	1
TGFB1	0.0156290465340765	-2.95269428522164	0	0.018	1
RNASE2	5.15612019520862e-22	-2.99222264940828	0.018	0.296	1.82011042890864e-19
IFITM3	1.91729457133139e-44	-3.0047827963701	0.039	0.557	6.76804983679981e-42
CD74	3.60211992157833e-97	-3.02759626940695	0.873	1	1.27154833231715e-94
S100A10	3.81344885705287e-83	-3.02990148571386	0.397	0.938	1.34614744653966e-80
TNFRSF8	0.00517461441529927	-3.12261928666396	0	0.023	1
ARL4C	2.93387703830574e-20	-3.16474476233663	0.015	0.27	1.03565859452193e-17
ITGB2	7.70764668885884e-107	-3.28596735370301	0.536	0.991	2.72079928116717e-104
IFNGR1	1.52916087656347e-37	-3.30633123983634	0.021	0.455	5.39793789426905e-35
IRF8	1.34695534329993e-40	-3.3144626446408	0.021	0.484	4.75475236184875e-38
FCGR3A	2.18395657689611e-05	-3.38565369249775	0.003	0.062	0.00770936671644328
CMTM2	0.00174273735637665	-3.41212590385894	0	0.029	0.615186286800958
SELL	8.85303819015826e-75	-3.4621443415984	0.17	0.845	3.12512248112587e-72
HLA.DMA	9.5063881227212e-64	-3.51540397909567	0.061	0.73	3.35575500732058e-61
HLA.DRA	2.69955414762262e-91	-3.53447085522395	0.588	0.971	9.52942614110785e-89
CD40	0.00299795376672974	-3.5376567859428	0	0.026	1
EGR1	1.29813942274788e-16	-3.57829877044015	0.036	0.27	4.58243216230003e-14
LGALS1	1.26808526262825e-96	-3.63560183635476	0.306	0.956	4.47634097707771e-94
BIN2	4.18953890630514e-43	-3.66613134389161	0.024	0.507	1.47890723392571e-40
MGST1	2.98021731140575e-26	-3.67758704708727	0.009	0.317	1.05201671092623e-23
GNAI2	1.9087763098914e-49	-3.75316282169401	0.009	0.525	6.73798037391665e-47
ADGRE1	0.000346159386786151	-3.76004920727925	0	0.038	0.122194263535511
LYN	4.42829915683722e-75	-3.76359827436032	0.024	0.757	1.56318960236354e-72
FTH1	3.12515636610128e-55	-3.93669380652793	0.024	0.604	1.10318019723375e-52
QPCT	1.41896079290543e-10	-3.9824416286157	0.003	0.126	5.00893159895616e-08
IL6	0.00174249861919072	-4.04015712647198	0	0.029	0.615102012574325
DUSP2	6.73517780857484e-48	-4.16901219214841	0.039	0.572	2.37751776642692e-45
F5	4.05071526913079e-05	-4.20062179866523	0	0.05	0.0142990249000317
CCR2	9.46465011821908e-08	-4.27462238010901	0.003	0.091	3.34102149173133e-05
CXCL3	2.63559427836339e-11	-4.33120590847537	0.003	0.135	9.30364780262275e-09
PRDM1	2.25864485553785e-15	-4.3450117080004	0.006	0.191	7.97301634004863e-13
CX3CR1	2.37078023660834e-05	-4.3450117080004	0	0.053	0.00836885423522743
HLA.DQB1	1.4395632513918e-57	-4.34827942183431	0.021	0.619	5.08165827741305e-55
LIPA	1.01396042877909e-41	-4.37223317673543	0.012	0.469	3.5792803135902e-39
FYB	1.05419942021171e-23	-4.41212590385894	0.009	0.287	3.72132395334733e-21
IL15	8.10547768947805e-06	-4.41212590385894	0	0.059	0.00286123362438575
LAP3	2.8077780623431e-32	-4.44162989816902	0.015	0.387	9.91145656007114e-30
CCR1	8.10878296134798e-06	-4.47625624127866	0	0.059	0.00286240038535584
SELPLG	1.14503411627113e-44	-4.49701480144545	0.009	0.487	4.04197043043707e-42
CXCL1	0.00034608841548447	-4.59655047499637	0	0.038	0.122169210666018
LY86	2.56199666525937e-66	-4.60098272131163	0.012	0.663	9.04384822836559e-64
NAMPT	6.46974204868368e-98	-4.61310165126022	0.055	0.915	2.28381894318534e-95
TLR8	1.24229328873347e-10	-4.62511962719314	0.003	0.126	4.38529530922916e-08
FCER1G	2.95513682449537e-112	-4.66573404014237	0.136	0.974	1.04316329904687e-109
ANXA5	6.97923900846866e-92	-4.69628861785375	0.018	0.842	2.46367136998944e-89
IL1RN	6.01796682353053e-24	-4.73929064711245	0.006	0.284	2.12434228870628e-21
TNFSF13B	2.14329483854139e-26	-4.74711015157175	0.006	0.308	7.56583078005112e-24
BCL6	3.19593041952499e-07	-4.81067528034922	0	0.076	0.000112816343809232
CCL4	8.61107850326202e-13	-4.94137897199381	0.003	0.152	3.03971071165149e-10
FOSL1	2.12512729163753e-08	-4.95269428522164	0	0.091	7.50169933948048e-06
BCL2A1	3.89217636262167e-67	-4.9970884045801	0.012	0.672	1.37393825600545e-64
TGFBI	5.90665629667984e-82	-5.12761996772232	0.015	0.777	2.08504967272798e-79
ENTPD1	3.63386217469695e-08	-5.16214765085059	0	0.088	1.28275334766802e-05
BPI	3.64025257487639e-08	-5.16214765085059	0	0.088	1.28500915893137e-05
TNFSF10	1.46294867351574e-25	-5.24731503411327	0.003	0.293	5.16420881751057e-23
FCN1	2.00736520041787e-113	-5.38359710620381	0.288	0.991	7.08599915747508e-111
CD300A	8.52325945400502e-19	-5.41212590385894	0.003	0.22	3.00871058726377e-16
S100A9	1.21391617839063e-109	-5.4393816585978	0.594	0.994	4.28512410971893e-107
CASP5	1.07745819602772e-52	-5.44454738155132	0.006	0.543	3.80342743197786e-50
HAVCR2	8.31366445478817e-11	-5.47625624127866	0	0.12	2.93472355254022e-08
THBS1	1.75350017324218e-50	-5.50399056405693	0.027	0.56	6.18985561154488e-48
CD4	2.65375742640307e-58	-5.50728313689928	0.009	0.595	9.36776371520284e-56
TNFSF13	2.70764491453508e-70	-5.62039721695074	0.006	0.672	9.55798654830884e-68
CCL20	0.000202415917404379	-5.68061473978484	0	0.041	0.0714528188437458
CD163	7.16849111043069e-36	-5.75143607697454	0.003	0.393	2.53047736198203e-33
CXCL8	6.90846142294867e-100	-5.90097433699901	0.227	0.938	2.43868688230088e-97
CLEC10A	3.65744501704599e-08	-5.92997420872156	0	0.088	1.29107809101724e-05
CXCL10	0.00174272897928	-6.16214765085059	0	0.029	0.615183329685838
ICAM1	4.58339594665779e-42	-6.17508670655809	0.003	0.449	1.6179387691702e-39
LILRB4	5.85574525087322e-19	-6.20062179866523	0	0.214	2.06707807355825e-16
TNF	4.97704901417718e-15	-6.21948082591654	0	0.17	1.75689830200454e-12
S100A12	2.58922382715494e-107	-6.43535821009666	0.033	0.927	9.13996010985692e-105
F13A1	7.30096841308037e-18	-6.49185309632967	0	0.202	2.57724184981737e-15
CD33	4.20635467781947e-47	-6.55260712740877	0.003	0.487	1.48484320127027e-44
CD14	8.64448745131506e-109	-6.62039721695074	0.012	0.924	3.05150407031422e-106
IL1B	1.83763174003658e-101	-6.78008992170947	0.027	0.891	6.48684004232913e-99
IER3	8.69582915230736e-62	-6.82716340313779	0.006	0.616	3.0696276907645e-59
CLEC4E	5.44606332363057e-81	-6.85356109320239	0.003	0.742	1.92246035324159e-78
AQP9	1.12763023918252e-24	-6.9750620982501	0	0.276	3.98053474431431e-22
VNN2	6.2393979966463e-30	-7.14251884410166	0	0.328	2.20250749281614e-27
TLR2	7.82171729294156e-39	-7.37895903992374	0	0.411	2.76106620440837e-36
CXCL16	1.90044417915394e-35	-7.40390539705397	0	0.381	6.70856795241339e-33
CD86	1.570104056823e-43	-7.46048892542034	0	0.452	5.54246732058518e-41
TREM1	3.99188448348534e-45	-7.64618124272097	0	0.466	1.40913522267033e-42
RNASE6	1.70865345693204e-46	-7.72087860999857	0	0.478	6.03154670297011e-44
ITGAM	3.03029891078436e-60	-8.08197730216661	0	0.587	1.06969551550688e-57
CCL3	1.29245618550704e-52	-8.08712060544257	0.003	0.537	4.56237033483986e-50
SLC7A7	3.01145382613361e-67	-8.14745113964389	0	0.636	1.06304320062516e-64
ITGAX	3.04755813033355e-64	-8.37475905139446	0	0.616	1.07578802000774e-61
CXCL2	2.52461638662532e-44	-9.87304714063673	0	0.463	8.91189584478738e-42
