# Supplementary material for: Single-cell multi-omics reveal stage of differentiation and trajectory-dependent immunity-related gene expression patterns in human erythroid cells
Source: Front Immunol. 2024 Aug 29;15:1431303. doi: 10.3389/fimmu.2024.1431303 (PMC11390661; doi:10.3389/fimmu.2024.1431303)
Supplement: Supplementary file 2 [file DataSheet2.zip › Supplementary Data - Differential Gene Expression Analysis/Classical Monocytes_ALL 2 DGE.csv]

	p_val	avg_log2FC	pct.1	pct.2	p_val_adj
CD3D	0.000114694879019442	3.38658105322962	0.167	0.02	0.040487292293863
PIK3IP1	0.00128206077702855	3.2166560517873	0.125	0.016	0.452567454291078
TRBC2	0.00344195786552966	2.72361604050719	0.125	0.02	1
AQP9	0.00742613179069288	1.88408071270043	0.167	0.04	1
ALAS2	0.0839340188085922	1.73450435664992	0.125	0.044	1
CXCL16	0.136949192017917	1.70850914811698	0.125	0.052	1
FLT3	0.180653360875885	1.4796904576211	0.125	0.056	1
TLR2	0.642865621080864	1.06465295834225	0.208	0.187	1
ICAM1	0.229870436741506	1.0173472435639	0.167	0.092	1
AZU1	0.680504267721928	1.01154162188269	0.167	0.215	1
FAM65B	0.371222757289286	0.927149434592319	0.167	0.108	1
CXCL8	0.038810672921462	-0.857053634395705	0.583	0.765	1
BCL2A1	0.364467720539898	-0.86134646021397	0.083	0.147	1
CXCL2	0.441505365314553	-0.8864374411768	0.125	0.187	1
PDIA4	0.140383840303537	-0.911099495411069	0.083	0.207	1
IFITM3	0.150881764261265	-0.959193783612114	0.208	0.335	1
KCNE3	0.182365421856486	-0.959193783612114	0.083	0.191	1
IL4R	0.17388758825255	-0.970970951388468	0.042	0.139	1
TGFBI	0.0911347156165615	-0.988458378117309	0.25	0.41	1
FTH1	0.0676408980380546	-1.02280988290809	0.125	0.299	1
SLC25A37	0.280437024464075	-1.07285056540768	0.042	0.112	1
HLA.DPA1	0.0155287126275386	-1.10313313234372	0.458	0.649	1
IL18	0.185295026768552	-1.10527204310006	0.042	0.135	1
VPS28	0.0641312832361102	-1.1369809028274	0.167	0.343	1
HLA.DMA	0.00393959792769326	-1.15615321210224	0.375	0.661	1
LAP3	0.0292397545412236	-1.17413390124486	0.125	0.351	1
CASP5	0.0217646173250594	-1.21035408915762	0.167	0.398	1
DUSP2	0.275678869921148	-1.34133940133358	0.125	0.207	1
EGR1	0.458435853941694	-1.54200461347822	0.292	0.347	1
CD244	0.0989328628135651	-1.61341894677038	0	0.104	1
TIAF1	0.0812799482713146	-1.63578675979884	0.042	0.179	1
TNFSF8	0.0795007636146997	-1.70088178802072	0	0.116	1
ELANE	0.0855980661027399	-1.89882116563263	0	0.112	1
VNN2	0.0796544210509287	-1.93534704165775	0	0.116	1
TNF	0.0921149720231405	-1.93534704165775	0	0.108	1
QPCT	0.0219990726318145	-2.22812879088559	0	0.183	1
