# Supplementary material for: Single-cell multi-omics reveal stage of differentiation and trajectory-dependent immunity-related gene expression patterns in human erythroid cells
Source: Front Immunol. 2024 Aug 29;15:1431303. doi: 10.3389/fimmu.2024.1431303 (PMC11390661; doi:10.3389/fimmu.2024.1431303)
Supplement: Supplementary file 2 [file DataSheet2.zip › Supplementary Data - Differential Gene Expression Analysis/CD8 Effector T-Cells_ALL 2 DGE.csv]

	p_val	avg_log2FC	pct.1	pct.2	p_val_adj
SNCA	0.00737191175263298	4.32192809488736	0.125	0.023	1
ALAS2	0.000457643846346842	3.63500318322075	0.275	0.07	0.161548277760435
LGALS3	0.00121943582638458	2.41503749927884	0.225	0.055	0.430460846713757
CD1B	0.0129646116494892	2.26303440583379	0.1	0.016	1
MME	0.0373672714272119	1.67807190511264	0.1	0.023	1
SLC25A37	0.104284374946592	1.52606881166759	0.2	0.109	1
THBS1	0.137796904291774	1.41503749927884	0.1	0.039	1
CD79B	0.214972028107746	1.26303440583379	0.1	0.047	1
HAVCR2	0.0834401172574035	1.1926450779424	0.1	0.031	1
YBX3	0.284720847531311	0.979727604973739	0.4	0.32	1
RORA	0.0525577325021104	0.977632186971546	0.3	0.164	1
MZB1	0.6293185232024	0.84799690655495	0.125	0.102	1
DUSP1	0.0109940125963705	-0.848749561648833	0.825	0.906	1
LEF1	0.147155452977484	-0.857980995127572	0.225	0.344	1
CD63	0.00490683423229947	-0.869991012796989	0.425	0.672	1
FAM65B	0.301037869000667	-0.879923548008249	0.15	0.219	1
IRF8	0.62570950084393	-0.879923548008249	0.125	0.156	1
RGS1	0.178459057722577	-0.882643049361841	0.675	0.664	1
CCL4	0.601584585900895	-0.913204369540721	0.4	0.422	1
XBP1	0.08408998531384	-0.925269124923373	0.275	0.398	1
IL23R	0.101778400718076	-0.930737337562886	0.2	0.328	1
ITGAM	0.137090685170465	-0.954196310386875	0.225	0.328	1
ICOS	0.178871791476365	-0.984893107609792	0.05	0.125	1
CCND2	0.21803213070463	-1.00642626915943	0.125	0.203	1
TRAC	0.0031958221322496	-1.01885902725132	0.725	0.797	1
IL2RB	3.69260428698813e-05	-1.10809768705434	0.5	0.766	0.0130348931330681
TARP-refseq	0.00325575355642066	-1.12928301694497	0.45	0.664	1
IFNG	0.244433230846745	-1.12928301694497	0.125	0.203	1
KLRC1	0.589253257290961	-1.16992500144231	0.1	0.125	1
JUNB	0.0231967330276332	-1.18151297571752	0.5	0.617	1
CCL3	0.405208256158605	-1.18699851480125	0.1	0.148	1
LCK	3.44861818255216e-05	-1.1942802717914	0.55	0.797	0.0121736221844091
NAMPT	0.0368662757733791	-1.21501289097085	0.1	0.258	1
IFITM2	0.000290227137329608	-1.22881869049588	0.575	0.766	0.102450179477352
KLRK1	0.000225494142203387	-1.23105369487919	0.6	0.75	0.0795994321977956
CASP5	0.00566013133816949	-1.23753590759699	0.225	0.461	1
ICAM1	0.208830446574562	-1.26052755022322	0.05	0.117	1
LAIR2	0.300388804069568	-1.26052755022322	0.05	0.102	1
KLRB1	0.0625652148279789	-1.2667865406949	0.425	0.508	1
BIN2	8.93761433873822e-05	-1.29278174922785	0.475	0.695	0.0315497786157459
STAT3	0.0414170056144632	-1.32192809488736	0.125	0.273	1
HLA.DQB1	0.102159663507352	-1.32192809488736	0.1	0.211	1
IGLC3	0.15732192925381	-1.3474631869945	0.125	0.219	1
IFITM3	0.0035156578869419	-1.43413759847339	0.325	0.547	1
KIR2DL1	0.208836764584427	-1.4374053123073	0.05	0.117	1
GZMK	0.0679403478608009	-1.51540782430857	0.325	0.414	1
CD244	0.0445373393742352	-1.52356195605701	0.1	0.242	1
BCL2A1	0.0959587143526527	-1.54432051622381	0.05	0.148	1
KLRC3	0.103431361790331	-1.58496250072116	0.075	0.18	1
GZMA	7.80182508619521e-06	-1.59352451422458	0.5	0.773	0.00275404425542691
GIMAP5	0.100580589693686	-1.71424551766612	0.025	0.109	1
S100A9	0.565930162337646	-1.75191593563218	0.1	0.133	1
CXCR3	0.0522857354061936	-1.82442843541655	0.05	0.172	1
ITGAX	0.286187128539294	-1.90689059560852	0.075	0.133	1
GNLY	0.0230066828416003	-2.07366904173397	0.35	0.453	1
CD27	0.0152612934101025	-2.07681559705083	0.05	0.219	1
LYN	0.0227467217000287	-2.12928301694497	0.025	0.164	1
SELL	0.0615520237388241	-2.20945336562895	0.1	0.227	1
FCER1G	0.0976350779896188	-2.75933340719466	0.025	0.109	1
CD160	0.00357581782679842	-2.84549005094438	0.025	0.227	1
TIGIT	0.0100587257597638	-2.84549005094438	0	0.148	1
TRDC	0.000698681204353953	-3.53138146051631	0.05	0.312	0.246634465136946
