# Supplementary material for: Single-cell multi-omics reveal stage of differentiation and trajectory-dependent immunity-related gene expression patterns in human erythroid cells
Source: Front Immunol. 2024 Aug 29;15:1431303. doi: 10.3389/fimmu.2024.1431303 (PMC11390661; doi:10.3389/fimmu.2024.1431303)
Supplement: Supplementary file 2 [file DataSheet2.zip › Supplementary Data - Differential Gene Expression Analysis/Pro B-cells_ALL 2 DGE.csv]

	p_val	avg_log2FC	pct.1	pct.2	p_val_adj
CD1B	0.0298677932975399	4.39231742277876	0.375	0	1
TYMS	0.0885675025753711	4.28540221886225	0.25	0	1
CD8A	0.00950109554035503	4.04439411935845	0.5	0	1
CD1A	0.0298677932975399	4.04439411935845	0.375	0	1
CD3D	0.00279920202555246	3.70043971814109	0.75	0.083	0.988118315020019
LEF1	0.00854141017660896	3.62935662007961	0.75	0.25	1
DOCK8	0.000635507924246913	3.58496250072116	0.75	0	0.22433429725916
PDIA6	0.0023613471162671	3.49185309632967	0.75	0.083	0.833555532042287
LCK	0.033111843503638	3.49185309632967	0.5	0.083	1
IGBP1	0.00260533692601177	3.39231742277876	0.625	0	0.919683934882154
LAT	0.00944605316878197	3.39231742277876	0.5	0	1
TRAT1	0.00944605316878197	3.39231742277876	0.5	0	1
LYN	0.0297085165272667	3.39231742277876	0.375	0	1
TCL1A	0.109274470556942	3.28540221886225	0.375	0.083	1
KIAA0101	0.109274470556942	3.28540221886225	0.375	0.083	1
RGS1	0.767096868410277	3.28540221886225	0.125	0.083	1
ADA	0.0207085311925089	3.24792751344359	0.625	0.167	1
CD38	0.0298677932975399	3.16992500144231	0.375	0	1
FLT3	0.0092818762816039	3.16992500144231	0.5	0	1
CD44	0.033111843503638	3.16992500144231	0.5	0.083	1
STAT5A	0.0885675025753711	3.16992500144231	0.25	0	1
GAPDH	0.000661411413425789	3.15432814639129	1	0.5	0.233478228939303
RPN2	0.00449691490325887	3.08746284125034	0.75	0.167	1
BCL11B	0.033111843503638	3.04439411935845	0.5	0.083	1
PIK3IP1	0.109274470556942	3	0.375	0.083	1
CPA3	0.0885675025753711	2.90689059560852	0.25	0	1
CNOT2	0.0297085165272667	2.90689059560852	0.375	0	1
GAB2	0.0297085165272667	2.90689059560852	0.375	0	1
TRBC2	0.00790840847633132	2.86507041991389	0.75	0.167	1
CD3E	0.0152275703184786	2.6724253419715	0.625	0.083	1
CD244	0.0298677932975399	2.58496250072116	0.375	0	1
CD28	0.0298677932975399	2.58496250072116	0.375	0	1
PDIA4	0.0298677932975399	2.58496250072116	0.375	0	1
MGST1	0.0885675025753711	2.58496250072116	0.25	0	1
THBS1	0.0885675025753711	2.58496250072116	0.25	0	1
CCND2	0.0412268333371637	2.39231742277876	0.5	0.083	1
CD63	0.0162193438052963	2.35049724708413	0.75	0.167	1
BAX	0.0315728342224762	2.32192809488736	0.625	0.167	1
ITGA4	0.0042333283571206	2.28540221886225	0.875	0.167	1
LAMP1	0.0110081771257125	2.16992500144231	0.75	0.167	1
GIMAP2	0.0152858916552257	2.16992500144231	0.625	0.083	1
CTSW	0.0412268333371637	2.16992500144231	0.5	0.083	1
APOBEC3G	0.0885675025753711	2.16992500144231	0.25	0	1
IL18	0.0885675025753711	2.16992500144231	0.25	0	1
KIT	0.0885675025753711	2.16992500144231	0.25	0	1
MYC	0.0885675025753711	2.16992500144231	0.25	0	1
IGHM-membrane	0.121183272837463	2.16992500144231	0.375	0.083	1
AURKB	0.261572236013949	2.16992500144231	0.125	0	1
BCL2A1	0.261572236013949	2.16992500144231	0.125	0	1
CD1C	0.261572236013949	2.16992500144231	0.125	0	1
CD7	0.261572236013949	2.16992500144231	0.125	0	1
IL1B	0.261572236013949	2.16992500144231	0.125	0	1
IRF4	0.261572236013949	2.16992500144231	0.125	0	1
MCM4	0.261572236013949	2.16992500144231	0.125	0	1
TGFB3	0.261572236013949	2.16992500144231	0.125	0	1
DUSP2	0.320316355492068	2.16992500144231	0.25	0.083	1
TRIB2	0.320316355492068	2.16992500144231	0.25	0.083	1
CD34	0.122334170916137	2.0703893278914	0.375	0.083	1
CD2	0.121183272837463	2	0.375	0.083	1
MZB1	0.186428107536987	1.96347412397489	0.625	0.417	1
TRAC	0.767096868410277	1.90689059560852	0.125	0.083	1
LAP3	0.121183272837463	1.90689059560852	0.375	0.083	1
SELPLG	0.121183272837463	1.90689059560852	0.375	0.083	1
PTPRC	0.0490852576055749	1.8073549220576	0.75	0.333	1
IL7R	0.135957027570812	1.8073549220576	0.375	0.083	1
XBP1	0.025063493921373	1.75488750216347	0.625	0.083	1
LGALS9	0.0607462870369457	1.75488750216347	0.625	0.167	1
IFITM3	0.0164467978504828	1.70043971814109	0.875	0.25	1
CASP5	0.0238997135529351	1.58496250072116	0.75	0.167	1
GNAI2	0.0560041052425331	1.58496250072116	0.625	0.167	1
TIAF1	0.0560041052425331	1.58496250072116	0.625	0.167	1
CD79B	0.136258516217388	1.58496250072116	0.375	0.083	1
ITGAE	0.136258516217388	1.58496250072116	0.375	0.083	1
BCL2	0.261572236013949	1.58496250072116	0.125	0	1
CBLB	0.261572236013949	1.58496250072116	0.125	0	1
CCR2	0.261572236013949	1.58496250072116	0.125	0	1
CCR7	0.261572236013949	1.58496250072116	0.125	0	1
CD274	0.261572236013949	1.58496250072116	0.125	0	1
CTSD	0.261572236013949	1.58496250072116	0.125	0	1
CXCL3	0.261572236013949	1.58496250072116	0.125	0	1
CXCL5	0.261572236013949	1.58496250072116	0.125	0	1
CXCR5	0.261572236013949	1.58496250072116	0.125	0	1
FCER1A	0.261572236013949	1.58496250072116	0.125	0	1
FOXO1	0.261572236013949	1.58496250072116	0.125	0	1
FOXP1	0.261572236013949	1.58496250072116	0.125	0	1
FUT4	0.261572236013949	1.58496250072116	0.125	0	1
KDELR1	0.261572236013949	1.58496250072116	0.125	0	1
KLRG1	0.261572236013949	1.58496250072116	0.125	0	1
NCR3	0.261572236013949	1.58496250072116	0.125	0	1
RNASE6	0.261572236013949	1.58496250072116	0.125	0	1
RORC	0.261572236013949	1.58496250072116	0.125	0	1
TARP-refseq	0.261572236013949	1.58496250072116	0.125	0	1
TMEM97	0.261572236013949	1.58496250072116	0.125	0	1
TNFSF13	0.261572236013949	1.58496250072116	0.125	0	1
TNFSF13B	0.261572236013949	1.58496250072116	0.125	0	1
TOP2A	0.261572236013949	1.58496250072116	0.125	0	1
TSPAN32	0.261572236013949	1.58496250072116	0.125	0	1
ZBTB16	0.261572236013949	1.58496250072116	0.125	0	1
FYB	0.320316355492068	1.58496250072116	0.25	0.083	1
ITGAM	0.320316355492068	1.58496250072116	0.25	0.083	1
YBX3	0.0305040810680343	1.50250034052918	0.875	0.417	1
MME	0.335410500387556	1.49185309632967	0.375	0.167	1
PCNA	0.310281887277166	1.43295940727611	0.375	0.167	1
MCM2	0.543551401624887	1.32192809488736	0.25	0.167	1
CXCR4	0.12716668988019	1.28540221886225	0.625	0.25	1
CD37	0.0354604491101269	1.23703919730085	1	0.333	1
CD200	0.185055603528846	1.16992500144231	0.375	0.083	1
FAS	0.767096868410277	1.16992500144231	0.125	0.083	1
IGKC	0.767096868410277	1.16992500144231	0.125	0.083	1
CD247	0.351963118584517	1.16992500144231	0.25	0.083	1
CD33	0.351963118584517	1.16992500144231	0.25	0.083	1
ICAM1	0.351963118584517	1.16992500144231	0.25	0.083	1
IFNGR1	0.351963118584517	1.16992500144231	0.25	0.083	1
LGALS1	0.351963118584517	1.16992500144231	0.25	0.083	1
NKG7	0.351963118584517	1.16992500144231	0.25	0.083	1
ARL4C	0.182719839718387	1.09953567355091	0.5	0.167	1
PIK3AP1	0.20298144157612	1	0.625	0.333	1
STAT3	0.335410500387556	1	0.375	0.167	1
NINJ2	0.618372419873476	1	0.25	0.167	1
RUNX3	0.950472844983678	1	0.125	0.167	1
IFITM2	0.0988336277633324	0.963474123974886	0.75	0.25	1
CD79A	0.694882257023449	-0.900464326449085	0.375	0.417	1
FCN1	0.266717246715916	-1	0	0.167	1
IGHG2-secreted	0.266717246715916	-1	0	0.167	1
S100A10	0.882273935644907	-1	0.125	0.083	1
CD69	0.924220328031653	-1.20353339408513	0.375	0.25	1
FTH1	0.756361160287091	-1.22239242133645	0.125	0.167	1
JCHAIN	0.536405530843653	-1.46750491917298	0.5	0.5	1
ITGAX	0.266717246715916	-1.73696559416621	0	0.167	1
IL32	0.882273935644907	-1.73696559416621	0.125	0.083	1
EGR1	0.74038985968602	-1.91753783980803	0.25	0.167	1
TNFSF8	0.0861842201935747	-2	0	0.333	1
ALAS2	0.882273935644907	-2.11547721741994	0.125	0.083	1
CXCL8	0.266717246715916	-5.96962635095648	0	0.167	1
IGHA1-secreted	0.266717246715916	-6.22239242133645	0	0.167	1
IGHG1-secreted	0.0480139728942662	-8.01495034146597	0	0.417	1
IGLC3	0.00573189847612643	-8.02113421308934	0.125	0.75	1
IGHG4-secreted	0.0480139728942662	-8.18652696877944	0	0.417	1
