# Supplementary material for: Single-cell multi-omics reveal stage of differentiation and trajectory-dependent immunity-related gene expression patterns in human erythroid cells
Source: Front Immunol. 2024 Aug 29;15:1431303. doi: 10.3389/fimmu.2024.1431303 (PMC11390661; doi:10.3389/fimmu.2024.1431303)
Supplement: Supplementary file 2 [file DataSheet2.zip › Supplementary Data - Differential Gene Expression Analysis/Baso Eb_ALL 3 DGE.csv]

	p_val	avg_log2FC	pct.1	pct.2	p_val_adj
EGR1	0.00130378277828655	4.51685563350625	0.2	0.02	0.460235320735153
PAX5	4.71886831138456e-09	3.97371330847972	0.533	0.04	1.66576051391875e-06
CD22	1.32556313117123e-07	3.6688587269513	0.533	0.059	4.67923785303443e-05
MME	1.00283256031238e-07	3.58139588570096	0.533	0.059	3.5399989379027e-05
TRAC	5.79407310774159e-09	3.48828648130948	0.4	0.01	2.04530780703278e-06
IGHM-secreted	1.21497329312758e-07	3.48828648130948	0.533	0.059	4.28885572474035e-05
CD72	0.00135578603591619	3.48828648130948	0.2	0.02	0.478592470678414
CD24	4.14445922198715e-10	3.33628338786443	0.867	0.139	1.46299410536146e-07
HLA.DQB1	0.00287459819673889	3.26589405997303	0.267	0.05	1
CD48	1.75940167058396e-05	3.21075250578057	0.4	0.05	0.00621068789716139
CD69	1.95060197110916e-07	3.16635838642212	0.533	0.059	6.88562495801532e-05
TCL1A	1.71524966722718e-09	3.11389096652798	0.733	0.099	6.05483132531193e-07
VPREB3	9.45704557585854e-10	3.05944318250561	0.8	0.109	3.33833708827806e-07
CD79A	8.64450241669532e-08	2.90332398058833	0.733	0.119	3.05150935309345e-05
MZB1	2.99741967257558e-07	2.79862660192163	0.8	0.168	0.000105808914441918
IFITM3	2.29506300796135e-06	2.75132088714328	0.6	0.109	0.000810157241810357
MS4A1	7.38251608898148e-08	2.75132088714328	0.533	0.05	2.60602817941046e-05
POU2AF1	1.4910299565619e-06	2.75132088714328	0.467	0.05	0.000526333574666352
STAT1	0.000285682722930145	2.75132088714328	0.333	0.05	0.100846001194341
FCGR3A	0.000417177476957534	2.75132088714328	0.267	0.03	0.147263649366009
BLNK	0.0012305307725833	2.75132088714328	0.267	0.04	0.434377362721904
CASP5	0.0112774449048232	2.75132088714328	0.267	0.069	1
FOSB	0.00232669039766054	2.69024531039151	1	0.624	0.821321710374171
MKI67	8.83661021351146e-06	2.57074864150146	0.6	0.139	0.00311932340536955
JUNB	5.8099539461494e-05	2.55102223665744	0.733	0.238	0.0205091374299074
IGHM-membrane	3.51928732649715e-09	2.44319859178094	0.733	0.089	1.24230842625349e-06
LAT	0.0064604148635614	2.42939279225591	0.2	0.03	1
LEF1	5.72514557610481e-07	2.3990191432124	0.8	0.188	0.0002020976388365
CD74	8.13345521413389e-05	2.35456212158274	0.933	0.614	0.0287110969058926
IFITM2	0.000292152440143769	2.30386191017205	0.4	0.069	0.10312981137075
CD52	2.27543226352268e-05	2.26589405997303	0.733	0.228	0.00803227589023507
LYN	0.0531432820259565	2.23674771431352	0.2	0.059	1
LAT2	3.1363398498951e-08	2.22775893108626	0.667	0.079	1.10712796701297e-05
CXCR4	4.99351755041835e-08	2.22775893108626	0.733	0.109	1.76271169529768e-05
JUN	7.16297208843155e-06	2.2208061704445	0.4	0.04	0.00252852914721634
IGLC3	0.00119312735816957	2.21698445949209	0.733	0.248	0.42117395743386
CD63	0.000998865835017169	2.20588675060876	0.667	0.277	0.352599639761061
NKG7	0.0327303738436132	2.16635838642212	0.2	0.05	1
HLA.DPA1	1.5367640602369e-07	2.00129914015162	0.733	0.119	5.42477713263625e-05
HLA.DRA	0.000110466060503722	1.90938573337553	0.8	0.337	0.0389945193578139
DUSP1	0.000202995169897672	1.89484819852098	0.933	0.683	0.0716572949738782
PSEN1	0.130655953914804	1.87685176922714	0.133	0.04	1
KDELR1	0.206482015835258	1.85823609105979	0.2	0.099	1
ADA	0.00992147242023675	1.81843508300181	0.533	0.228	1
PTPRC	0.436723904266186	1.75132088714328	0.133	0.079	1
PIK3AP1	0.000176724345651708	1.58139588570096	0.8	0.267	0.0623836940150531
HLA.DMA	0.00227179181857715	1.55867580920088	0.467	0.129	0.801942511957735
TGFB3	0.216267604282868	1.52892846580683	0.133	0.05	1
TMEM97	0.425988730004754	1.40736648592591	0.267	0.218	1
CD9	0.0542261180039228	1.37280926388955	0.267	0.089	1
CD37	0.079182567838596	1.35900346436452	0.333	0.149	1
GNAI2	0.787841790581131	1.35900346436452	0.133	0.119	1
IL7R	0.147840850220116	1.33628338786443	0.133	0.04	1
S100A10	0.25501648362248	1.33628338786443	0.267	0.149	1
IGKC	0.685541458483645	1.33628338786443	0.067	0.109	1
BAX	0.00571725753990069	1.30233605594109	0.8	0.584	1
GAPDH	0.00862392491800784	1.22714610486499	1	0.911	1
XBP1	0.0990808588918859	1.12683002223548	0.333	0.168	1
TRBC2	0.285651852318725	1.03511385314387	0.133	0.059	1
CNOT2	0.268079228785393	1.02013764557108	0.467	0.386	1
CD44	0.370645220463061	1.00715979157287	0.4	0.337	1
IGBP1	0.631665524739639	1.00715979157287	0.333	0.327	1
SLC25A37	1.12309195047102e-05	1.00488034460928	1	1	0.00396451458516271
FTH1	0.0303455342976276	0.985786140780299	0.533	0.267	1
BTG1	0.0230747860418913	0.985786140780299	0.467	0.188	1
TIAF1	0.0323205561097983	0.95690502079317	0.733	0.446	1
IKZF1	0.0297270556334017	0.950629695366683	0.667	0.465	1
KIAA0101	0.00289979750149349	0.924540466498022	0.933	0.703	1
RPN2	0.0224763291396307	0.887382436719304	0.933	0.683	1
PDIA4	0.15685180742713	-0.98564470702293	0.067	0.238	1
S100A9	0.196672356297737	-1.05603403491433	0.067	0.218	1
HLA.A	0.031170727512958	-1.11547721741994	1	0.941	1
CXCL5	0.206021588258155	-1.2028754232436	0.067	0.198	1
NAMPT	0.184329599507082	-1.41860411429904	0	0.109	1
TSPAN32	0.14668625920537	-1.57060720774409	0.133	0.297	1
STAT6	0.16348333567862	-1.57060720774409	0	0.119	1
FCN1	0.163373188420257	-1.77224106891374	0	0.119	1
STAT5A	0.100862769255033	-1.94911883099782	0	0.158	1
ARG1	0.113717945906441	-2.05603403491433	0	0.149	1
KCNE3	0.0614019653314927	-2.53408133171897	0	0.198	1
