# Supplementary material for: Single-cell multi-omics reveal stage of differentiation and trajectory-dependent immunity-related gene expression patterns in human erythroid cells
Source: Front Immunol. 2024 Aug 29;15:1431303. doi: 10.3389/fimmu.2024.1431303 (PMC11390661; doi:10.3389/fimmu.2024.1431303)
Supplement: Supplementary file 2 [file DataSheet2.zip › Supplementary Data - Differential Gene Expression Analysis/CD4 Memory T-Cells_ALL 2 DGE.csv]

	p_val	avg_log2FC	pct.1	pct.2	p_val_adj
CCL4	0.0193459081689242	4.05253182448515	0.1	0.023	1
CCR4	0.000249565318716747	3.93388732798654	0.1	0	0.0880965575070117
NKG7	0.0103200120686147	3.841375189197	0.217	0.092	1
PRF1	0.00749332927592992	2.62903274645811	0.117	0.023	1
GZMH	0.00642006424450205	2.55949181320504	0.133	0.031	1
MZB1	0.0195310136805314	1.57904461062644	0.217	0.092	1
TBX21	0.0915658806704073	1.12653240592893	0.1	0.038	1
FAS	0.0501037094173418	1.01961720201242	0.183	0.084	1
CBLB	0.0115393657222254	1.011055188509	0.3	0.137	1
CD24	0.309820166229193	0.956607404486619	0.167	0.115	1
JUN	0.00374762236252063	0.938087316515821	0.483	0.267	1
CCL5	0.0563440993507291	0.856925346171652	0.333	0.198	1
SELL	0.189125555252645	-0.854358771123364	0.567	0.55	1
GIMAP5	0.147188612959755	-0.873467594071068	0.133	0.221	1
GZMA	0.5352041490408	-0.873467594071068	0.117	0.145	1
CD6	2.59507577969569e-05	-0.882029607574492	0.833	0.863	0.00916061750232579
IL32	8.03420966411191e-07	-0.894431273610748	0.95	0.947	0.00028360760114315
NAMPT	0.685344411347263	-0.905889071763446	0.167	0.176	1
ANXA5	0.222248014119109	-0.917861713429521	0.2	0.26	1
CTSD	0.0664629634466384	-0.924093667141036	0.067	0.168	1
IGLC3	0.402692334052324	-0.924093667141036	0.117	0.16	1
CD69	0.00275978503092474	-0.92505932650834	0.733	0.763	0.974204115916434
CNOT2	0.104499621765275	-0.935751872325411	0.217	0.313	1
TRIB2	0.0425386170720623	-0.970329133323657	0.35	0.466	1
GIMAP2	0.0719881474115036	-0.979262258093665	0.3	0.389	1
PDIA6	0.0719833938416477	-1.04339259551338	0.233	0.336	1
TRBC2	1.65003969815892e-05	-1.06522839675385	0.917	0.931	0.005824640134501
CD52	8.50007027280433e-15	-1.09605154478594	0.983	1	3.00052480629993e-12
IFITM2	0.000634479343473354	-1.11632411796723	0.583	0.702	0.223971208246094
IL4R	0.0272825629102652	-1.13126535153871	0.267	0.397	1
LAT	0.000103358434724701	-1.21194686522228	0.533	0.695	0.0364855274578193
FTH1	0.10502176754044	-1.27201697056134	0.117	0.206	1
CD27	0.00302761878895341	-1.31707424554668	0.267	0.458	1
FAM65B	0.0104018983370581	-1.32412900308063	0.317	0.443	1
ICOS	0.232615652430387	-1.34739878240348	0.283	0.328	1
TCL1A	0.0926073678767829	-1.35889442124131	0.033	0.107	1
JUNB	7.9131758246834e-06	-1.36594917877526	0.567	0.817	0.00279335106611324
TRAC	1.86673523051388e-12	-1.36974494131009	0.917	0.985	6.58957536371401e-10
STAT6	0.185144610810645	-1.51732378384579	0.05	0.107	1
IFITM3	0.00147004546067351	-1.51945952818978	0.283	0.481	0.518926047617749
PASK	0.0114642106014897	-1.59228584152701	0.217	0.374	1
PCNA	0.0195678286170043	-1.66602551420059	0.183	0.313	1
DPP4	0.0173771189986985	-1.78035818967959	0.05	0.176	1
GZMK	0.392887433073993	-1.78773772004518	0.117	0.153	1
CCND2	0.000610339575353527	-1.92657893053063	0.117	0.344	0.215449870099795
STAT1	0.0651247072030744	-1.96093043532141	0.05	0.137	1
TNF	0.00497800644442674	-2.76099286481266	0.05	0.206	1
MYC	0.00657532923873205	-3.73144858919864	0	0.115	1
