# Supplementary material for: Single-cell multi-omics reveal stage of differentiation and trajectory-dependent immunity-related gene expression patterns in human erythroid cells
Source: Front Immunol. 2024 Aug 29;15:1431303. doi: 10.3389/fimmu.2024.1431303 (PMC11390661; doi:10.3389/fimmu.2024.1431303)
Supplement: Supplementary file 2 [file DataSheet2.zip › Supplementary Data - Differential Gene Expression Analysis/Activated DP T-cells_ALL 2 ADT.csv]

	p_val	avg_log2FC	pct.1	pct.2	p_val_adj
CD8	0.000646393779633959	3.26595672587945	1	1	0.0180990258297509
CD1a	0.000646393779633959	2.8027825709737	1	1	0.0180990258297509
CD45RO	0.592242944358898	-0.862409789466829	0.994	1	1
CD16	0.896346251188347	-0.866602520501758	0.994	1	1
CD15	0.612408968918159	-0.938198459416092	1	1	1
CD19	0.172092955340633	-1.14792172745232	1	1	1
CD64	0.472175925053798	-1.15666231320989	0.994	1	1
CD14	0.442965013987445	-1.54068045073524	0.983	1	1
CD117	0.000826364334012129	-1.7031602165107	1	1	0.0231382013523396
CD86	0.133454910793108	-1.72989379239843	0.983	1	1
CD34	0.0689005959154199	-1.78166267399539	1	1	1
CD56	0.572128489744619	-1.78499822810674	0.887	1	1
CD33	0.0302737045404679	-1.84953514841006	0.977	1	0.8476637271331
HLA.DR	0.00604197884960539	-2.04639274394822	1	1	0.169175407788951
CD3	0.143737925441115	-2.08119130761569	0.994	1	1
CD36	0.000855576284171338	-2.53290636379998	1	1	0.0239561359567975
CD40	0.00915151115888885	-3.88540339601706	0.429	1	0.256242312448888
