# Supplementary material for: Single-cell multi-omics reveal stage of differentiation and trajectory-dependent immunity-related gene expression patterns in human erythroid cells
Source: Front Immunol. 2024 Aug 29;15:1431303. doi: 10.3389/fimmu.2024.1431303 (PMC11390661; doi:10.3389/fimmu.2024.1431303)
Supplement: Supplementary file 2 [file DataSheet2.zip › Supplementary Data - Differential Gene Expression Analysis/ARG1+ Ortho Eb_ALL 2 DGE.csv]

	p_val	avg_log2FC	pct.1	pct.2	p_val_adj
BCL6	0.00582066640781088	4.58496250072116	0.2	0	1
DOCK8	0.00582066640781088	4.58496250072116	0.2	0	1
AURKB	0.00582066640781088	4	0.2	0	1
EGR1	0.00582066640781088	4	0.2	0	1
F13A1	0.00582066640781088	4	0.2	0	1
GNLY	0.00582066640781088	4	0.2	0	1
PAX5	0.00582066640781088	4	0.2	0	1
PSEN1	0.00582066640781088	4	0.2	0	1
TLR2	0.00582066640781088	4	0.2	0	1
TSPAN32	0.00263866973357631	3	0.4	0.025	0.931450415952437
UBE2C	0.095187822601508	2.58496250072116	0.2	0.025	1
CCL5	0.095187822601508	2.41503749927884	0.2	0.025	1
CD79B	0.095187822601508	2.41503749927884	0.2	0.025	1
MCM4	0.095187822601508	2.41503749927884	0.2	0.025	1
NAMPT	0.095187822601508	2.41503749927884	0.2	0.025	1
BLNK	0.225923449517347	2.41503749927884	0.2	0.05	1
MCM2	0.0341604292867444	2.34792330342031	0.4	0.075	1
THBS1	0.446526643046477	2.22239242133645	0.2	0.1	1
CD14	0.095187822601508	2	0.2	0.025	1
CD36	0.147654786261043	2	0.4	0.175	1
RPN2	0.36050058743043	2	0.2	0.075	1
C10orf54	0.0157910289663176	1.86249647625006	0.6	0.125	1
CNOT2	0.379968777256964	1.77760757866355	0.2	0.075	1
PCNA	0.225923449517347	1.73696559416621	0.2	0.05	1
RORA	0.529504221147043	1.67807190511264	0.2	0.1	1
CD24	0.0558446565073383	1.47643804394299	0.6	0.175	1
PIK3IP1	0.259567215054138	1.41503749927884	0.2	0.05	1
TYMS	0.420940292225977	1.41503749927884	0.2	0.075	1
LGALS9	0.266211842981932	1.26303440583379	0.4	0.175	1
JUN	0.259567215054138	1.1926450779424	0.2	0.05	1
VPREB3	0.207809346427858	1.12553088208386	0.4	0.125	1
ANXA5	0.242251894151359	1	0.2	0.05	1
BTG1	0.37130206192549	1	0.4	0.2	1
TIAF1	0.596428671276762	1	0.2	0.1	1
SNCA	0.0139753562451861	-0.858580245412777	1	1	1
CD44	0.375295522900958	-0.906890595608518	0	0.15	1
CD3D	0.487084852382841	-0.906890595608518	0	0.1	1
S100A9	0.983121544499656	-0.977279923499917	0.4	0.35	0.11562349456594
VPS28	0.46250311028117	-1.11547721741994	0.2	0.35	1
CD48	0.330225860584444	-1.16992500144231	0	0.175	1
ITGB2	0.254673728851739	-1.24792751344359	0	0.225	1
CXCR4	0.290517706656039	-1.32192809488736	0	0.2	1
IGKC	0.330225860584444	-1.4594316186373	0	0.175	1
HLA.DPA1	0.375430725184339	-1.4594316186373	0	0.15	1
ARG1	0.000327545310385099	-1.52356195605701	1	1	0.11562349456594
TRBC2	0.3303059667128	-1.64385618977472	0	0.175	1
FOSB	0.152000488377572	-1.65821148275179	0.4	0.675	1
DUSP1	0.0807961817879173	-2.39231742277876	0	0.425	1
PIK3AP1	0.128522649964075	-2.55458885167764	0	0.35	1
HLA.A	0.00384514848994698	-2.72109918870718	1	0.975	1
