# Supplementary material for: Single-cell multi-omics reveal stage of differentiation and trajectory-dependent immunity-related gene expression patterns in human erythroid cells
Source: Front Immunol. 2024 Aug 29;15:1431303. doi: 10.3389/fimmu.2024.1431303 (PMC11390661; doi:10.3389/fimmu.2024.1431303)
Supplement: Supplementary file 2 [file DataSheet2.zip › Supplementary Data - Differential Gene Expression Analysis/Normal Late Erythroid Cells vs Normal Neutrophils DGE.csv]

	p_val	avg_log2FC	pct.1	pct.2	p_val_adj
ALAS2	5.88081480419721e-14	8.92611625889264	1	0.1	2.07592762588162e-11
LGALS3	1.45213756643693e-11	7.79283958098063	0.897	0	5.12604560952235e-09
SNCA	5.84365563598346e-14	6.78003431605809	1	0.15	2.06281043950216e-11
SLC25A37	1.31639669709337e-13	5.27570126550265	0.994	0.45	4.64688034073958e-11
ARG1	0.00610967616330457	5.04306872189189	0.285	0	1
IGLC3	0.158379334857235	2.9724141683281	0.161	0.05	1
IGKC	0.983655560906586	2.87744681771604	0.091	0.1	1
CD36	0.149566122238538	2.69257147480775	0.215	0.1	1
IGHM-membrane	0.213378169812544	2.39854937649027	0.073	0	1
NINJ2	0.0509743863812277	2.29799807808862	0.385	0.25	1
CD79A	0.193876077733203	2.20353339408513	0.079	0	1
YBX3	1.93826648350821e-11	2.18948888538871	0.997	0.9	6.84208068678398e-09
HMMR	0.600300158915729	1.94429056741371	0.079	0.05	1
VPREB3	0.223813638413909	1.73696559416621	0.07	0	1
IGHG1-secreted	0.514218978912867	1.68352633520475	0.021	0	1
TRAC	0.368324472424548	1.65604559878264	0.039	0	1
IGHG2-secreted	0.416078175281193	1.47916783669856	0.021	0.05	1
CD3D	0.388250768650405	1.1650592462705	0.036	0	1
C10orf54	0.53119479192466	1.10941121672058	0.242	0.2	1
TOP2A	0.394798804245403	0.940498988251338	0.115	0.2	1
LEF1	0.15800999689175	0.862496476250065	0.182	0.05	1
CD24	0.595380021166459	0.833350130590549	0.133	0.2	1
S100A9	0.0294682183004978	0.793549122532574	0.594	0.25	1
S100A12	0.409623736208057	0.762960802699151	0.033	0	1
IL7R	0.484585402051336	0.762960802699151	0.024	0	1
PTTG2	0.020810721136858	0.705140148310808	0.103	0.3	1
PASK	0.432634907711636	0.656045598782639	0.03	0	1
FCN1	0.211093126111905	0.656045598782639	0.288	0.15	1
IGHA1-secreted	0.349593377124447	0.599462070416271	0.042	0	1
CD3E	0.580921878748097	0.599462070416271	0.027	0.05	1
PIK3AP1	0.465248173627354	0.560467938800408	0.188	0.3	1
JCHAIN	0.847418947962103	0.540568381362703	0.058	0.05	1
IGHM-secreted	0.959873123824549	0.540568381362703	0.045	0.05	1
VPS28	0.41067257559141	0.502500340529183	0.297	0.5	1
POU2AF1	0.432593149243713	0.415037499278844	0.03	0	1
KCNE3	0.959869138956258	0.31315788525963	0.045	0.05	1
CD48	0.407687025612826	0.261414310165632	0.385	0.25	1
CD79B	0.48456214014306	0.12553088208386	0.024	0	1
VEGFA	0.683255689864652	0.0599425404562823	0.073	0.1	1
IL23R	0.222239319776415	0.0588936890535685	0.276	0.5	1
IGHD-membrane	0.546973204120458	-0.0443941193584534	0.018	0	1
CD2	0.546975423451676	-0.0443941193584534	0.018	0	1
TGFBI	0.583614506304076	-0.0443941193584534	0.015	0	1
UBE2C	0.547607388781385	-0.0901978089715784	0.103	0.15	1
STAT6	0.962372562680384	-0.0901978089715785	0.045	0.05	1
CD5	0.583616376172763	-0.137503523749935	0.015	0	1
CD52	0.333497079543171	-0.155940772006611	0.606	0.35	1
FYN	0.572839427430706	-0.186413124230882	0.027	0.05	1
LGALS9	0.0852563629857004	-0.226770861847022	0.236	0.45	1
THBS1	0.572840394690262	-0.237039197300849	0.027	0.05	1
AURKB	0.10989725589333	-0.271804615461526	0.115	0.25	1
MCM2	1.69419683161554e-05	-0.29716018973842	0.112	0.5	0.00598051481560285
CBLB	0.583616376172763	-0.343954401217361	0.015	0	1
MME	0.939835563067728	-0.343954401217362	0.045	0.05	1
S100A10	0.51318613740184	-0.373855886931224	0.397	0.3	1
TCL1A	0.0874883610992712	-0.400537929583729	0.052	0.15	1
ITGB2	0.458435417353778	-0.459431618637297	0.536	0.5	1
CD72	0.457490004075049	-0.459431618637297	0.027	0	1
TNFSF8	0.583616376172763	-0.459431618637297	0.015	0	1
FOXP1	0.48456214014306	-0.584962500721156	0.024	0	1
RORA	0.48456214014306	-0.584962500721156	0.024	0	1
CD8A	0.501345317562948	-0.584962500721157	0.024	0.05	1
IL32	0.567485182008805	-0.675160309692735	0.027	0.05	1
EBF1	0.514213972985968	-0.722466024471091	0.021	0	1
MKI67	0.514213972985968	-0.722466024471091	0.021	0	1
LCK	0.674122616351018	-0.722466024471091	0.009	0	1
CD22	0.501333367743488	-0.722466024471091	0.024	0.05	1
PAX5	0.773114051668116	-0.722466024471091	0.036	0.05	1
TRBC2	0.0836745068448162	-0.829381228387603	0.082	0.2	1
CXCL5	0.221455797283493	-0.874469117916141	0.039	0.1	1
CD1B	0.514206463808082	-0.874469117916141	0.021	0	1
CCR7	0.625333381059065	-0.874469117916141	0.012	0	1
TRIB2	0.625333381059065	-0.874469117916141	0.012	0	1
IKZF1	0.0497066219164474	-0.906890595608519	0.045	0.15	1
NAMPT	0.00142191877141597	-0.928916901938518	0.055	0.25	0.501937326309836
HLA.A	3.84452949664404e-05	-0.941326754837286	0.994	1	0.0135711891231535
LAT	0.256903615916102	-0.956931278108114	0.015	0.05	1
FTH1	0.498704212337782	-0.956931278108114	0.024	0.05	1
CD44	0.00198403170740674	-1.00625899047168	0.124	0.4	0.700363192714578
CNOT2	0.000378105681360814	-1.00877020962773	0.082	0.35	0.133471305520367
CR2	0.583610766491458	-1.04439411935845	0.015	0	1
FCER1A	0.674121773442143	-1.04439411935845	0.009	0	1
CD14	0.174959031616122	-1.13750352374994	0.012	0.05	1
PTPRC	0.0502847274321731	-1.21996568394191	0.145	0.3	1
BLNK	0.583610766491458	-1.23703919730085	0.015	0	1
IL4R	0.733903669870118	-1.23703919730085	0.006	0	1
KLRB1	0.733903669870118	-1.23703919730085	0.006	0	1
MS4A1	0.106592491141417	-1.28950661719499	0.03	0.1	1
LAMP1	1.01406199734963e-05	-1.31321087778625	0.191	0.65	0.00357963885064418
BCL2A1	0.174961889095124	-1.34395440121736	0.012	0.05	1
TYMS	2.93413860559033e-06	-1.34395440121736	0.13	0.55	0.00103575092777339
JUNB	0.00406003241883194	-1.42772275890996	0.091	0.3	1
CD8B	0.674122616351018	-1.4594316186373	0.009	0	1
PIK3IP1	0.0793331971430926	-1.4594316186373	0.027	0.1	1
NT5E	0.583616999456751	-1.4594316186373	0.015	0	1
CLEC4D	0.733903669870118	-1.4594316186373	0.006	0	1
PRF1	0.733903669870118	-1.4594316186373	0.006	0	1
CD37	8.32347591597038e-06	-1.50125179433192	0.458	0.8	0.00293818699833754
DUSP2	0.0255700148234964	-1.54189377882927	0.039	0.15	1
PSEN1	0.256904274362813	-1.58496250072116	0.015	0.05	1
CD6	0.0988714989974191	-1.58496250072116	0.009	0.05	1
HLA.DPA1	0.0069673059664631	-1.63558857379112	0.224	0.45	1
ITGAE	0.00177560219400247	-1.68182403997375	0.039	0.2	0.626787574482873
CD1A	0.625334094952141	-1.72246602447109	0.012	0	1
TRAT1	0.625334094952141	-1.72246602447109	0.012	0	1
FYB	0.674121773442143	-1.72246602447109	0.009	0	1
GIMAP5	0.733903669870118	-1.72246602447109	0.006	0	1
GZMH	0.733903669870118	-1.72246602447109	0.006	0	1
GZMK	0.733903669870118	-1.72246602447109	0.006	0	1
IL1RN	0.733903669870118	-1.72246602447109	0.006	0	1
IRF4	0.733903669870118	-1.72246602447109	0.006	0	1
FCGR3A	0.815082928250985	-1.72246602447109	0.003	0	1
IL1B	0.000122231280098032	-1.72246602447109	0.027	0.2	0.0431476418746051
IL15RA	0.00101514527490852	-1.72246602447109	0.036	0.2	0.358346282042709
MZB1	0.000412047394201836	-1.72246602447109	0.091	0.35	0.145452730153248
STAT1	0.173206547270609	-1.72246602447109	0.012	0.05	1
BTG1	8.94254606620512e-06	-1.73007920858097	0.352	0.8	0.00315671876137041
KIAA0101	1.3143889807175e-08	-1.73953953783003	0.115	0.6	4.63979310193277e-06
TIAF1	1.37967142530168e-09	-1.74399918602073	0.115	0.65	4.87024013131492e-07
PCNA	5.30223052207939e-11	-1.78415834687733	0.103	0.65	1.87168737429403e-08
FCER1G	0.11119147867597	-1.79646660591487	0.136	0.25	1
BAX	1.41034620523596e-10	-1.88000730145757	0.109	0.65	4.97852210448293e-08
MCM4	7.69655418582234e-09	-1.96347412397489	0.048	0.4	2.71688362759529e-06
LGALS1	0.0239669681307139	-1.98351187721143	0.306	0.45	1
FAM129C	0.674122616351018	-2.04439411935845	0.009	0	1
IL2RB	0.674122616351018	-2.04439411935845	0.009	0	1
CD3G	0.733903669870118	-2.04439411935845	0.006	0	1
TGFB3	0.733903669870118	-2.04439411935845	0.006	0	1
CCL4	0.815082928250985	-2.04439411935845	0.003	0	1
CLEC4E	0.815082928250985	-2.04439411935845	0.003	0	1
FAS	0.248493719912868	-2.04439411935845	0.015	0.05	1
ITGA4	1.83161985511993e-08	-2.10294630171357	0.139	0.65	6.46561808857334e-06
FAM65B	0.0020973767277859	-2.1057946640226	0.024	0.15	0.740373984908421
CTSD	8.30716635184588e-08	-2.1057946640226	0.058	0.4	2.9324297222016e-05
TSPAN32	1.62732950366024e-07	-2.15686884861687	0.045	0.35	5.74447314792065e-05
APOBEC3G	0.00998774034219928	-2.16992500144231	0.015	0.1	1
LYN	1.1396794904176e-11	-2.18641312423088	0.024	0.35	4.02306860117414e-09
HLA.DRA	0.000307381538946279	-2.24971302733596	0.588	0.75	0.108505683248036
CXCR4	4.7435735550247e-09	-2.27180461546153	0.309	0.85	1.67448146492372e-06
LAT2	1.44013639143237e-11	-2.30742852519225	0.058	0.5	5.08368146175627e-09
GIMAP2	0.00372972803171317	-2.30742852519225	0.012	0.1	1
CCL5	3.35963610021897e-12	-2.32818708535904	0.015	0.3	1.1859515433773e-09
LY86	0.00372972803171317	-2.34395440121736	0.012	0.1	1
CD163	0.815082928250985	-2.4594316186373	0.003	0	1
DPP4	0.815082928250985	-2.4594316186373	0.003	0	1
GZMA	0.815082928250985	-2.4594316186373	0.003	0	1
QPCT	0.815082928250985	-2.4594316186373	0.003	0	1
ZAP70	0.815082928250985	-2.4594316186373	0.003	0	1
BIRC3	0.733903669870118	-2.4594316186373	0.006	0	1
CHI3L2	0.733903669870118	-2.4594316186373	0.006	0	1
EGR3	0.733903669870118	-2.4594316186373	0.006	0	1
TCF7	0.733903669870118	-2.4594316186373	0.006	0	1
CD9	0.16802226864145	-2.4594316186373	0.012	0.05	1
STAT3	0.000924784129230943	-2.54189377882927	0.021	0.15	0.326448797618523
MYC	8.8002754067967e-05	-2.57046293102604	0.027	0.2	0.0310649721859924
GNLY	0.0010266169060861	-2.62935662007961	0.009	0.1	0.362395767848393
TXK	0.0976123663014327	-2.62935662007961	0.009	0.05	1
HLA.DQB1	1.19329309924832e-05	-2.65207669657969	0.021	0.2	0.00421232464034656
BCL11B	0.315268999111967	-2.66588249610472	0.018	0.05	1
RPN2	4.83829061430578e-12	-2.67874464704177	0.13	0.7	1.70791658684994e-09
CD74	7.17692873868253e-08	-2.68399187665646	0.873	0.95	2.53345584475493e-05
ARL4C	6.34047498739952e-07	-2.72246602447109	0.015	0.2	0.000223818767055203
IRF8	3.38679361356405e-10	-2.85996954822103	0.021	0.3	1.19553814558811e-07
ADA	3.84934715536526e-23	-2.89896367983689	0.076	0.85	1.35881954584394e-20
CCND2	2.30828761875529e-05	-3.04439411935845	0.012	0.15	0.00814825529420619
CCR2	0.815082928250985	-3.04439411935845	0.003	0	1
CD27	0.815082928250985	-3.04439411935845	0.003	0	1
CXCR5	0.815082928250985	-3.04439411935845	0.003	0	1
GZMB	0.815082928250985	-3.04439411935845	0.003	0	1
IGHG3-secreted	0.815082928250985	-3.04439411935845	0.003	0	1
IGHG4-secreted	0.815082928250985	-3.04439411935845	0.003	0	1
IKZF2	0.815082928250985	-3.04439411935845	0.003	0	1
KLRK1	0.815082928250985	-3.04439411935845	0.003	0	1
LTA	0.815082928250985	-3.04439411935845	0.003	0	1
NRP1	0.815082928250985	-3.04439411935845	0.003	0	1
TCF4	0.815082928250985	-3.04439411935845	0.003	0	1
TLR8	0.815082928250985	-3.04439411935845	0.003	0	1
TBX21	0.00726093059207177	-3.04439411935845	0.003	0.05	1
TNFSF10	0.00726093059207177	-3.04439411935845	0.003	0.05	1
IER3	0.0401114021198009	-3.04439411935845	0.006	0.05	1
STAT4	0.0951386611351116	-3.04439411935845	0.009	0.05	1
CD63	3.76470519776684e-12	-3.07972719247073	0.252	0.85	1.3289409348117e-09
ANXA5	3.31909141399264e-11	-3.11839470080223	0.018	0.3	1.1716392691394e-08
DOCK8	1.12742011997871e-13	-3.12685627955043	0.012	0.3	3.97979302352484e-11
GAB2	2.35716034650667e-05	-3.1963972128035	0.012	0.15	0.00832077602316856
TMEM97	6.89646208986647e-08	-3.1963972128035	0.012	0.2	2.43445111772286e-05
RUNX3	1.1826444178634e-10	-3.21431912080077	0.012	0.25	4.1747347950578e-08
HLA.DMA	8.93779937341739e-18	-3.23703919730085	0.061	0.65	3.15504317881634e-15
CD4	0.000967787678593956	-3.23703919730085	0.009	0.1	0.341629050543667
RGS1	1.57117092925611e-09	-3.25589822455217	0.024	0.3	5.54623338027406e-07
IGBP1	1.24226602125008e-21	-3.28540221886225	0.027	0.55	4.38519905501277e-19
DUSP1	1.99623131498708e-06	-3.29704937941225	0.706	0.8	0.000704669654190441
BCL2	0.000143900242831777	-3.30742852519225	0.006	0.1	0.0507967857196174
PRDM1	0.000143900242831777	-3.30742852519225	0.006	0.1	0.0507967857196174
GAPDH	2.27855747517867e-13	-3.32889204263713	0.858	1	8.04330788738069e-11
FOSB	2.82327656704351e-11	-3.33447334820648	0.773	1	9.9661662816636e-09
BIN2	5.52169559267214e-12	-3.41636289674541	0.024	0.35	1.94915854421327e-09
FLT3	6.90013959399278e-08	-3.4594316186373	0.012	0.2	2.43574927667945e-05
CD247	0.00726093059207177	-3.4594316186373	0.003	0.05	1
ICAM1	0.00726093059207177	-3.4594316186373	0.003	0.05	1
GNAI2	6.33804668832621e-22	-3.4594316186373	0.009	0.4	2.23733048097915e-19
TNFSF13	0.000140351717328936	-3.4594316186373	0.006	0.1	0.0495441562171143
BACH2	0.039425193886358	-3.4594316186373	0.006	0.05	1
IFITM2	1.74024711241806e-15	-3.54349588342577	0.13	0.75	6.14307230683574e-13
SELL	1.03338098481933e-10	-3.56326742962184	0.17	0.7	3.64783487641224e-08
PDIA6	1.08226896165811e-18	-3.56326742962184	0.073	0.7	3.82040943465313e-16
CXCL8	0.0695363059719673	-3.6648054560839	0.227	0.35	1
STAT5A	1.06634242985937e-18	-3.69647081593815	0.021	0.45	3.76418877740356e-16
LIPA	1.30771025885841e-13	-3.72246602447109	0.012	0.3	4.61621721377019e-11
CD69	2.56478327008495e-14	-3.76428620016572	0.045	0.5	9.05368494339987e-12
CD38	2.43325832716921e-12	-3.78135971352466	0.015	0.3	8.58940189490732e-10
JUN	5.02419832404569e-17	-3.8349407537295	0.033	0.5	1.77354200838813e-14
IFNGR1	4.82525792680477e-13	-3.87446911791614	0.021	0.35	1.70331604816208e-10
SELPLG	4.0121852259316e-12	-3.87446911791614	0.009	0.25	1.41630138475386e-09
LAP3	1.0863229390375e-09	-3.90689059560852	0.015	0.25	3.83471997480239e-07
CD7	0.00707379293479917	-4.04439411935845	0.003	0.05	1
CXCL3	2.35909357383568e-09	-4.04439411935845	0.003	0.15	8.32760031563996e-07
ADGRE1	1	-4.04439411935845	0	0	1
ADGRG3	1	-4.04439411935845	0	0	1
AIM2	1	-4.04439411935845	0	0	1
ATF6B	1	-4.04439411935845	0	0	1
B3GAT1	1	-4.04439411935845	0	0	1
BCL6	1	-4.04439411935845	0	0	1
BPI	1	-4.04439411935845	0	0	1
BTLA	1	-4.04439411935845	0	0	1
C1QA	1	-4.04439411935845	0	0	1
C1QB	1	-4.04439411935845	0	0	1
CCL2	1	-4.04439411935845	0	0	1
CCL20	1	-4.04439411935845	0	0	1
CCR1	1	-4.04439411935845	0	0	1
CCR4	1	-4.04439411935845	0	0	1
CCR5	1	-4.04439411935845	0	0	1
CCR9	1	-4.04439411935845	0	0	1
CD160	1	-4.04439411935845	0	0	1
CD1C	1	-4.04439411935845	0	0	1
CD209	1	-4.04439411935845	0	0	1
CD274	1	-4.04439411935845	0	0	1
CD28	1	-4.04439411935845	0	0	1
CD40	1	-4.04439411935845	0	0	1
CD70	1	-4.04439411935845	0	0	1
CD86	1	-4.04439411935845	0	0	1
CLC	1	-4.04439411935845	0	0	1
CLEC10A	1	-4.04439411935845	0	0	1
CMKLR1	1	-4.04439411935845	0	0	1
CMTM2	1	-4.04439411935845	0	0	1
CTLA4	1	-4.04439411935845	0	0	1
CX3CR1	1	-4.04439411935845	0	0	1
CXCL1	1	-4.04439411935845	0	0	1
CXCL10	1	-4.04439411935845	0	0	1
CXCR1	1	-4.04439411935845	0	0	1
CXCR2	1	-4.04439411935845	0	0	1
CXCR3	1	-4.04439411935845	0	0	1
CXCR6	1	-4.04439411935845	0	0	1
DUSP4	1	-4.04439411935845	0	0	1
ENTPD1	1	-4.04439411935845	0	0	1
EOMES	1	-4.04439411935845	0	0	1
F5	1	-4.04439411935845	0	0	1
FASLG	1	-4.04439411935845	0	0	1
FCER2	1	-4.04439411935845	0	0	1
FOXP3	1	-4.04439411935845	0	0	1
ICOS	1	-4.04439411935845	0	0	1
IFNG	1	-4.04439411935845	0	0	1
IL12RB1	1	-4.04439411935845	0	0	1
IL13	1	-4.04439411935845	0	0	1
IL15	1	-4.04439411935845	0	0	1
IL18R1	1	-4.04439411935845	0	0	1
IL18RAP	1	-4.04439411935845	0	0	1
IL1R2	1	-4.04439411935845	0	0	1
IL2RA	1	-4.04439411935845	0	0	1
IL6	1	-4.04439411935845	0	0	1
ITGAM	1	-4.04439411935845	0	0	1
ITGAX	1	-4.04439411935845	0	0	1
KIR2DL1	1	-4.04439411935845	0	0	1
KLRC1	1	-4.04439411935845	0	0	1
KLRC3	1	-4.04439411935845	0	0	1
KLRC4	1	-4.04439411935845	0	0	1
KLRF1	1	-4.04439411935845	0	0	1
KLRG1	1	-4.04439411935845	0	0	1
LAG3	1	-4.04439411935845	0	0	1
LAIR2	1	-4.04439411935845	0	0	1
LAMP3	1	-4.04439411935845	0	0	1
LIF	1	-4.04439411935845	0	0	1
LTB	1	-4.04439411935845	0	0	1
NCAM1	1	-4.04439411935845	0	0	1
NCR3	1	-4.04439411935845	0	0	1
PTGDR2	1	-4.04439411935845	0	0	1
RNASE6	1	-4.04439411935845	0	0	1
RORC	1	-4.04439411935845	0	0	1
SLC7A7	1	-4.04439411935845	0	0	1
THBD	1	-4.04439411935845	0	0	1
TIGIT	1	-4.04439411935845	0	0	1
TLR7	1	-4.04439411935845	0	0	1
TLR9	1	-4.04439411935845	0	0	1
TNF	1	-4.04439411935845	0	0	1
TNFRSF13C	1	-4.04439411935845	0	0	1
TNFRSF17	1	-4.04439411935845	0	0	1
TNFRSF25	1	-4.04439411935845	0	0	1
TNFRSF8	1	-4.04439411935845	0	0	1
TNFSF14	1	-4.04439411935845	0	0	1
TPSAB1	1	-4.04439411935845	0	0	1
TRDC	1	-4.04439411935845	0	0	1
VMO1	1	-4.04439411935845	0	0	1
VSIG4	1	-4.04439411935845	0	0	1
ZNF683	1	-4.04439411935845	0	0	1
BLK	1	-4.04439411935845	0	0	1
FN1	1	-4.04439411935845	0	0	1
TNFRSF4	1	-4.04439411935845	0	0	1
IGHG1-membrane	1	-4.04439411935845	0	0	1
PDCD1	1	-4.04439411935845	0	0	1
SPP1	1	-4.04439411935845	0	0	1
CD300A	0.00707379293479917	-4.04439411935845	0.003	0.05	1
NKG7	1.2381162959597e-27	-4.12034297259175	0.036	0.7	4.37055052473773e-25
KDELR1	1.53263981246406e-07	-4.36632221424582	0.006	0.15	5.41021853799813e-05
IFITM3	3.67224528986862e-27	-4.43805796784473	0.039	0.7	1.29630258732362e-24
IL18	2.23560036600069e-23	-4.49185309632967	0.012	0.45	7.89166929198242e-21
PDIA4	3.51400939473049e-20	-4.62935662007961	0.012	0.4	1.24044531633986e-17
CD244	1.53187900802737e-24	-4.69647081593815	0.006	0.4	5.40753289833662e-22
CD34	4.65895058300654e-14	-4.8923910259134	0.006	0.25	1.64460955580131e-11
KIT	4.45330023889437e-31	-5.04439411935845	0.003	0.45	1.57201498432971e-28
CD33	5.08298945117707e-06	-5.04439411935845	0.003	0.1	0.0017942952762655
AQP9	5.128113031891e-05	-5.04439411935845	0	0.05	0.0181022390025752
CXCL16	5.128113031891e-05	-5.04439411935845	0	0.05	0.0181022390025752
FOXO1	5.128113031891e-05	-5.04439411935845	0	0.05	0.0181022390025752
HAVCR2	5.128113031891e-05	-5.04439411935845	0	0.05	0.0181022390025752
IL12RB2	5.128113031891e-05	-5.04439411935845	0	0.05	0.0181022390025752
LILRB4	5.128113031891e-05	-5.04439411935845	0	0.05	0.0181022390025752
MITF	5.128113031891e-05	-5.04439411935845	0	0.05	0.0181022390025752
TREM1	5.128113031891e-05	-5.04439411935845	0	0.05	0.0181022390025752
VNN2	5.128113031891e-05	-5.04439411935845	0	0.05	0.0181022390025752
TNFSF13B	1.52821589742148e-24	-5.36632221424582	0.006	0.4	5.39460211789783e-22
CCL3	5.08298945117707e-06	-5.36632221424582	0.003	0.1	0.0017942952762655
CTSW	2.15764253014542e-25	-5.47735352663456	0.015	0.5	7.61647813141335e-23
CD200	6.13214706027744e-13	-5.62935662007961	0.003	0.2	2.16464791227794e-10
IL12A	9.24273045907636e-09	-5.62935662007961	0	0.1	3.26268385205396e-06
IL3RA	9.24273045907636e-09	-5.62935662007961	0	0.1	3.26268385205396e-06
TGFB1	5.128113031891e-05	-5.62935662007961	0	0.05	0.0181022390025752
CASP5	9.81648334277274e-32	-5.80992886572143	0.006	0.5	3.46521861999878e-29
XBP1	1.00205552982543e-44	-5.9188632372746	0.024	0.85	3.53725602028376e-42
ZBTB16	2.53994612216484e-28	-5.9188632372746	0.006	0.45	8.96600981124188e-26
FUT4	5.38664934627222e-19	-5.95128471496697	0.009	0.35	1.90148721923409e-16
F13A1	9.24273045907636e-09	-6.04439411935845	0	0.1	3.26268385205396e-06
EGR1	1.8672554333902e-22	-6.1049356612935	0.036	0.6	6.59141167986742e-20
RNASE2	2.46702765100829e-60	-7.1963972128035	0.018	1	8.70860760805925e-58
FOSL1	1.28970011320058e-23	-7.21431912080077	0	0.3	4.55264139959803e-21
MGST1	1.30118321535727e-63	-7.35020254888254	0.009	0.95	4.59317675021115e-61
TLR2	6.8724098484459e-20	-7.36632221424582	0	0.25	2.4259606765014e-17
CST7	1.42468801711139e-61	-8.06069593168755	0.012	0.95	5.02914870040321e-59
CXCL2	3.55447750463336e-16	-8.29232163280204	0	0.2	1.25473055913558e-13
TARP-refseq	4.5249678248796e-54	-8.90237511448603	0	0.7	1.5973136421825e-51
CPA3	6.95679313572053e-62	-9.99859042974533	0	0.8	2.45574797690935e-59
ELANE	8.00899450884812e-66	-10.5038257379958	0	0.85	2.82717506162339e-63
AZU1	2.28058430198931e-74	-10.8257538328831	0.003	1	8.05046258602227e-72
CTSG	2.64241723539006e-70	-11.7262181593322	0.003	0.95	9.32773284092692e-68
