# Supplementary material for: Single-cell multi-omics reveal stage of differentiation and trajectory-dependent immunity-related gene expression patterns in human erythroid cells
Source: Front Immunol. 2024 Aug 29;15:1431303. doi: 10.3389/fimmu.2024.1431303 (PMC11390661; doi:10.3389/fimmu.2024.1431303)
Supplement: Supplementary file 2 [file DataSheet2.zip › Supplementary Data - Differential Gene Expression Analysis/CD4 Nai╠êve T-Cells_ALL 3 DGE.csv]

	p_val	avg_log2FC	pct.1	pct.2	p_val_adj
POU2AF1	3.48271867736581e-24	5.35046257983176	0.588	0.02	1.22939969311013e-21
RNASE6	9.00934623772664e-07	5.16283557665599	0.118	0	0.00031802992219175
BLNK	2.299804762467e-14	5.01083248321094	0.382	0.02	8.11831081150851e-12
PAX5	7.66188625735974e-28	4.77427028873834	0.706	0.03	2.70464584884799e-25
TCL1A	2.43410855225477e-29	4.68426242052681	0.971	0.094	8.59240318945935e-27
CD24	2.13795523995655e-28	4.67069710893959	1	0.133	7.54698199704661e-26
VPREB3	5.72953866601973e-31	4.48689941588735	0.971	0.094	2.02252714910496e-28
MME	2.73492109719787e-29	4.28414187287813	0.853	0.059	9.65427147310847e-27
CD72	5.48701305444565e-12	4.22994977251453	0.353	0.025	1.93691560821931e-09
EGR1	6.73575523781097e-05	4.22994977251453	0.176	0.025	0.0237772159894727
CD22	8.55293344461164e-34	4.07263776768441	0.882	0.039	3.01918550594791e-31
EBF1	3.94710320058989e-11	4.03730469457213	0.382	0.039	1.39332742980823e-08
LAT2	4.51247554395882e-28	3.98226333101417	0.912	0.089	1.59290386701746e-25
HLA.DPA1	1.36664771063287e-24	3.81053383272511	1	0.172	4.82426641853404e-22
NT5E	3.0443854078089e-09	3.74779807737715	0.324	0.034	1.07466804895654e-06
IGHM-secreted	1.76878476615615e-35	3.74137180821772	0.941	0.044	6.24381022453119e-33
TYMS	1.15380276761559e-24	3.71537659968477	0.765	0.054	4.07292376968302e-22
CD9	4.5793772734652e-16	3.69986360031345	0.529	0.044	1.61652017753322e-13
CD79A	3.81050805802768e-23	3.66384629904469	0.882	0.113	1.34510934448377e-20
PIK3AP1	1.33547577098377e-30	3.65587558793611	0.971	0.079	4.71422947157272e-28
MZB1	3.61881053513376e-24	3.51198514027838	0.971	0.133	1.27744011890222e-21
LYN	1.55628181580777e-07	3.49541091574286	0.265	0.03	5.49367480980142e-05
MCM2	4.43121464947129e-06	3.48476367154336	0.265	0.044	0.00156421877126336
CD79B	1.65537330266842e-06	3.47095787201832	0.265	0.039	0.000584346775841951
IGHM-membrane	1.21455743734863e-26	3.32330024884924	0.971	0.113	4.28738775384066e-24
FUT4	0.00103424648419398	3.16283557665599	0.118	0.015	0.365089008920475
CD38	0.000445678420071277	3.13041409896362	0.206	0.044	0.157324482285161
MCM4	0.000318756976559085	3.10838779263362	0.147	0.02	0.112521212725357
MS4A1	7.74824826671186e-23	3.0924462487646	0.765	0.064	2.73513163814929e-20
KIAA0101	9.90436135482125e-11	3.04353664828365	0.382	0.039	3.4962395582519e-08
HLA.DRA	3.30870450331749e-19	3.04182017569463	0.971	0.232	1.16797268967107e-16
HLA.DQB1	9.68007932002169e-12	2.8998011708222	0.412	0.039	3.41706799996766e-09
NKG7	0.0041872753379784	2.85798099512757	0.147	0.034	1
AURKB	0.0179329310749874	2.80026549727128	0.118	0.03	1
IGLC3	2.18366891843231e-18	2.78345720958473	0.912	0.172	7.70835128206606e-16
HLA.DMA	9.28027613573533e-21	2.78140647001997	0.941	0.158	3.27593747591457e-18
CD74	1.90760998050908e-15	2.65115750197007	1	0.862	6.73386323119707e-13
YBX3	5.50327154106615e-23	2.54268364747254	0.971	0.143	1.94265485399635e-20
JUN	1.16946197223863e-10	2.27831279407593	0.647	0.143	4.12820076200236e-08
IGHD-membrane	0.00026191650814491	2.21530299655013	0.118	0.01	0.0924565273751531
PCNA	4.81758368906703e-12	2.20590429854788	0.853	0.212	1.70060704224066e-09
TNF	0.017560540951826	2.19936145268111	0.118	0.03	1
LGALS9	2.56843357081331e-12	2.17511390643443	0.735	0.172	9.06657050497098e-10
FLT3	0.00396295854390027	2.16283557665599	0.118	0.02	1
LY86	0.01159482933546	1.99291057521368	0.147	0.039	1
ADA	2.71499536737346e-12	1.94263736873246	0.912	0.276	9.58393364682832e-10
JCHAIN	0.0233656110345804	1.9189099937699	0.176	0.064	1
BACH2	0.00378792666355645	1.85350751854826	0.324	0.148	1
TMEM97	0.0201208008591244	1.80026549727128	0.118	0.03	1
MYC	0.00648536347187152	1.75190247570989	0.206	0.064	1
TIAF1	2.57184243912509e-11	1.74647267991058	0.912	0.276	9.07860381011158e-09
DUSP2	0.00172190738310251	1.72597171492397	0.324	0.123	0.607833306235185
FOSB	3.77379219716764e-10	1.72415364985826	1	0.768	1.33214864560018e-07
DUSP1	2.76522832867042e-10	1.52896347545389	1	0.675	9.7612560002066e-08
IRF8	0.0167430101720253	1.51897938688127	0.176	0.059	1
CD69	3.62079328748936e-07	1.50387249449106	1	0.542	0.000127814003048374
GAPDH	5.69744517303321e-09	1.4841876303934	1	0.946	2.01119814608072e-06
CD63	2.42719891877181e-09	1.48026227930841	0.853	0.251	8.5680121832645e-07
LAP3	0.000101978409638385	1.45969164958652	0.471	0.172	0.0359983786023497
IFITM3	4.29692371831619e-08	1.38057163556122	0.941	0.488	1.51681407256561e-05
RGS1	0.531129860494574	1.32674075915733	0.353	0.325	1
PDIA6	3.59058184409405e-06	1.28836645873985	0.588	0.177	0.0012674753909652
BCL2	0.0132815932676691	1.2439723393814	0.471	0.3	1
FOXO1	0.254514583563682	1.2273758288507	0.235	0.172	1
LEF1	2.20325359345103e-11	1.21580929416574	1	0.936	7.77748518488215e-09
CNOT2	0.000289557456939482	1.20283364458791	0.618	0.365	0.102213782299637
PDIA4	0.0592301025477065	1.17069769442896	0.235	0.118	1
NAMPT	0.278648474158102	0.964896199044084	0.176	0.113	1
STAT3	0.23841394753021	0.964055712541495	0.324	0.251	1
IFNGR1	0.183571103856745	0.947822685685143	0.235	0.153	1
BAX	0.0151801182039915	0.908697571310595	0.676	0.429	1
IRF4	0.378247421605112	0.899801170822199	0.118	0.074	1
ITGAE	0.487888947972468	0.896049035961092	0.235	0.197	1
CXCR4	0.000270371868044401	0.864805749465996	1	0.897	0.0954412694196735
ZAP70	0.159542959885167	-0.896058112397575	0.147	0.251	1
SELPLG	0.109143973575638	-0.962101970013009	0.324	0.419	1
FOXP1	0.361790877823934	-0.966447440288973	0.059	0.108	1
BIN2	0.00408219943143224	-1.03093616674069	0.618	0.704	1
ICOS	0.505128627184599	-1.05439513956468	0.235	0.266	1
CHI3L2	0.149347828349437	-1.2634291780461	0.059	0.148	1
CTSW	0.116687988816852	-1.38295632678449	0.147	0.251	1
CD28	0.054462687955568	-1.42212692406516	0.059	0.192	1
IL4R	0.0139305578445822	-1.73291446134733	0.294	0.438	1
TCF7	0.0240897968322432	-2.09455226603666	0.029	0.182	1
LGALS1	0.082541590426738	-2.14094517152111	0.029	0.133	1
CD3G	0.011715945393701	-2.84839167876726	0	0.163	1
