# Supplementary material for: Single-cell multi-omics reveal stage of differentiation and trajectory-dependent immunity-related gene expression patterns in human erythroid cells
Source: Front Immunol. 2024 Aug 29;15:1431303. doi: 10.3389/fimmu.2024.1431303 (PMC11390661; doi:10.3389/fimmu.2024.1431303)
Supplement: Supplementary file 2 [file DataSheet2.zip › Supplementary Data - Differential Gene Expression Analysis/Baso Eb_ALL 1 DGE.csv]

	p_val	avg_log2FC	pct.1	pct.2	p_val_adj
EGR1	4.76044625548196e-05	4.13081426956445	0.195	0.02	0.0168043752818513
ANXA5	0.00108197954889988	3.42299502105776	0.124	0.01	0.381938780761657
S100A10	2.58188869803219e-11	3.36681218566464	0.558	0.149	9.11406710405362e-09
MKI67	9.47696428801061e-09	2.42299502105776	0.496	0.139	3.34536839366775e-06
JUNB	9.42754020588699e-06	1.41406189628776	0.531	0.238	0.00332792169267811
RORA	0.0267500096899062	1.23034994311537	0.168	0.069	1
JCHAIN	0.00124396864899099	0.91603503233788	0.221	0.059	0.43912093309382
XBP1	0.0858995361890811	0.913981373569905	0.257	0.168	1
FAS	0.443036045740976	-0.878174513662802	0.106	0.139	1
CD79A	0.30982013694702	-0.916854981826862	0.08	0.119	1
GAPDH	0.000187265030215136	-0.94120984041789	0.885	0.911	0.066104555665943
ITGAE	0.042493348625177	-0.953380857851976	0.142	0.248	1
MCM2	2.40245834839053e-05	-0.991379322594194	0.602	0.772	0.00848067796981857
MCM4	0.00367175933889614	-1.00177305099269	0.398	0.564	1
TIAF1	0.00145022890797163	-1.07374029665166	0.265	0.446	0.511930804513985
TSPAN32	0.00446385719532184	-1.16196747966339	0.142	0.297	1
STAT3	0.0645736169764381	-1.16196747966339	0.062	0.139	1
PDIA6	8.61895404946202e-05	-1.30580325223704	0.283	0.505	0.030424907794601
ADA	0.000318610311811113	-1.30635738899857	0.053	0.228	0.112469440069323
PDIA4	0.000429037428103156	-1.67654065249315	0.062	0.238	0.151450212120414
CCND2	0.0700044827491408	-1.74692998038455	0.044	0.109	1
TMEM97	0.0015286748113636	-1.88443350413448	0.071	0.218	0.53962220841135
PASK	0.00015148037589196	-1.90920140928343	0.142	0.356	0.053472572689862
STAT6	0.0175859123197582	-2.16196747966339	0.035	0.119	1
CD63	2.45663627501753e-05	-2.33189248110571	0.062	0.277	0.00867192605081188
HLA.A	1.30213386088999e-22	-2.92070583836915	0.611	0.941	4.59653252894167e-20
STAT5A	6.16239294514611e-05	-3.27744469708333	0.009	0.158	0.0217532470963658
