# Supplementary material for: Single-cell multi-omics reveal stage of differentiation and trajectory-dependent immunity-related gene expression patterns in human erythroid cells
Source: Front Immunol. 2024 Aug 29;15:1431303. doi: 10.3389/fimmu.2024.1431303 (PMC11390661; doi:10.3389/fimmu.2024.1431303)
Supplement: Supplementary file 2 [file DataSheet2.zip › Supplementary Data - Differential Gene Expression Analysis/DP T-cells_ALL 2 ADT.csv]

	p_val	avg_log2FC	pct.1	pct.2	p_val_adj
CD1a	0.000575280985111238	2.19144669422988	1	1	0.0161078675831147
CD38	0.000575280985111238	1.76539810356923	1	1	0.0161078675831147
CD4	0.00566918751710103	1.36000376471335	1	1	0.158737250478829
CD8	0.00126477141471596	1.30252266900167	1	1	0.0354135996120469
HLA.DR	0.017226060722472	-0.863944436614839	1	1	0.482329700229217
CD45RO	0.118981701680642	-1.07490514687686	0.996	1	1
CD34	0.0457852295931646	-1.09948028060024	1	1	1
CD3	0.0363056452885578	-1.20718445506951	0.998	1	1
CD33	0.140353181939429	-1.45111199094854	0.991	1	1
CCR7	0.000672096296065744	-1.49264057517554	1	1	0.0188186962898408
CD64	0.654210696915625	-1.54994457860548	0.978	1	1
CD19	0.0170470389033682	-1.56775847420303	1	1	0.47731708929431
CD15	0.00441241191227299	-1.58687864137017	0.993	1	0.123547533543644
CD16	0.00758047212781177	-1.64575813224775	1	1	0.21225321957873
CD117	0.00176158384749143	-1.78529116957304	1	1	0.0493243477297601
CD30	0.00113546175098573	-1.8256391772636	0.991	1	0.0317929290276003
CD86	0.0102754161239744	-1.99710562890024	0.973	1	0.287711651471282
CD14	0.00265830353187687	-2.09498475706578	0.98	1	0.0744324988925523
CD79b	0.000635260592344854	-2.43653552392484	1	1	0.0177872965856559
CD56	0.0130629966001233	-2.47751890406257	0.942	1	0.365763904803453
CD40	0.130432868125939	-4.12760393754519	0.411	0.75	1
