# Supplementary material for: Single-cell multi-omics reveal stage of differentiation and trajectory-dependent immunity-related gene expression patterns in human erythroid cells
Source: Front Immunol. 2024 Aug 29;15:1431303. doi: 10.3389/fimmu.2024.1431303 (PMC11390661; doi:10.3389/fimmu.2024.1431303)
Supplement: Supplementary file 2 [file DataSheet2.zip › Supplementary Data - Differential Gene Expression Analysis/Pro B-cells_ALL 1 DGE.csv]

	p_val	avg_log2FC	pct.1	pct.2	p_val_adj
NT5E	3.70595028144147e-07	4.76248234525871	0.463	0	0.000130820044934884
THBS1	1.90343929459363e-07	4.5318209141994	0.529	0.059	6.71914070991551e-05
TCL1A	5.15281935405091e-08	4.15219909847774	0.558	0.059	1.81894523197997e-05
JCHAIN	9.13144141209596e-21	3.96229396783556	0.996	0.118	3.22339881846987e-18
MS4A1	1.12595945327928e-05	3.91230119144188	0.44	0.059	0.00397463687007586
TNF	0.0103826245956615	3.66076242444591	0.164	0	1
MME	7.20603966881083e-16	3.61701222165289	0.873	0.088	2.54373200309022e-13
CD36	8.38936649343287e-06	2.74491506529745	0.465	0.059	0.0029614463721818
CD69	1.16124793237102e-13	2.71097729755845	0.926	0.412	4.0992052012697e-11
LEF1	5.93085921772337e-09	2.60165580718874	0.72	0.206	2.09359330385635e-06
CD24	5.62309312310603e-10	2.47764515184291	0.785	0.235	1.98495187245643e-07
CD72	0.00527923114340707	2.35397781581909	0.233	0.029	1
VPREB3	5.39433398259805e-14	2.29380156082067	0.883	0.147	1.90419989585711e-11
POU2AF1	8.79702049003425e-06	2.26187234774367	0.47	0.059	0.00310534823298209
TRAT1	0.00418231460245018	2.22264131205403	0.279	0.059	1
CD79A	5.39087888771744e-14	2.06478385443104	0.947	0.265	1.90298024736426e-11
FYN	6.6022120926049e-06	1.99223520708563	0.597	0.206	0.00233058086868953
CD27	0.000472348063236428	1.98194087263369	0.362	0.059	0.166738866322459
TNFSF8	0.0175488847339348	1.93313469485905	0.228	0.059	1
IL2RA	0.074444443537777	1.91753783980803	0.133	0.029	1
HLA.DQB1	5.62867373783687e-12	1.90127500787378	0.917	0.559	1.98692182945642e-09
IL15RA	0.0655141473979261	1.56390088519333	0.139	0.029	1
PAX5	0.00337066808290353	1.52325890069598	0.343	0.088	1
MZB1	9.52989485973976e-09	1.50516706040286	0.905	0.5	3.36405288548814e-06
CD200	0.00742727917657957	1.46006507420879	0.345	0.118	1
PIK3AP1	3.58540292703651e-05	1.30206822456929	0.728	0.471	0.0126564723324389
EBF1	0.00893605859561821	1.27253775630104	0.31	0.088	1
PIK3IP1	0.0646870353437864	1.26844500166716	0.28	0.147	1
S100A9	0.319734922254274	1.26022449486219	0.111	0.059	1
LY86	0.0201697837336448	1.24364161066658	0.277	0.088	1
IFITM2	2.49916103079052e-07	1.08452227123822	0.973	0.912	8.82203843869055e-05
HLA.DPA1	2.9772872231892e-11	1.05742343007766	0.988	0.824	1.05098238978579e-08
HLA.DRA	2.01512579083616e-13	1.05161150053953	0.999	0.882	7.11339404165165e-11
CD74	8.89137409624447e-14	0.932087136377737	1	0.971	3.1386550559743e-11
CD79B	4.0617567422738e-05	0.898319924263886	0.614	0.206	0.0143380013002265
LAMP1	0.00808498841050491	-0.860459393156581	0.543	0.676	1
JUN	0.00675660914045188	-0.901762687155485	0.274	0.471	1
TNFSF13	0.152068311185934	-0.936172717941317	0.146	0.235	1
EGR1	0.7003214751704	-0.937920380227584	0.291	0.324	1
IGHM-membrane	0.458237461128677	-0.940794275681694	0.536	0.529	1
SLC25A37	0.0296404670718612	-0.981533251341192	0.092	0.206	1
BTG1	0.0513355842856499	-1.03161980722641	0.618	0.676	1
HLA.A	1.09359719342761e-10	-1.03869362197868	0.998	1	3.86039809279947e-08
VEGFA	0.0905687411047048	-1.1035237757198	0.069	0.147	1
VPS28	0.00110610026866973	-1.11248464329142	0.389	0.618	0.390453394840414
GNAI2	0.00147460218518031	-1.18817160136309	0.321	0.559	0.520534571368648
ITGAE	0.000142148028415153	-1.20266842201778	0.308	0.618	0.050178254030549
DUSP1	0.0100877942196105	-1.30904237849185	0.764	0.882	1
CASP5	1.30580864779694e-06	-1.42015757093765	0.429	0.735	0.00046095045267232
APOBEC3G	0.00631803839945881	-1.42015757093765	0.093	0.235	1
CD48	0.0114564454476754	-1.48762941544676	0.168	0.324	1
BCL2	0.00967791354556071	-1.49054689882905	0.08	0.206	1
KDELR1	0.0522022535151703	-1.53563478835759	0.045	0.118	1
NKG7	0.0426945929843809	-1.65606479874858	0.082	0.176	1
FTH1	0.000675179780945142	-1.6705643684437	0.149	0.353	0.238338462673635
IL3RA	1.47733122525823e-05	-1.69913352064047	0.065	0.265	0.00521497922516154
DUSP2	0.288595300023214	-1.71989208080726	0.149	0.206	1
LIPA	1.22689555715866e-06	-1.73530713319395	0.264	0.588	0.000433094131677005
STAT6	0.00965812922155219	-1.73812765225633	0.082	0.206	1
PTPRC	2.76441485719048e-06	-1.7788607131112	0.19	0.5	0.00097583844458824
CD37	4.64512912235891e-10	-1.80569646108535	0.478	0.824	1.63973058019269e-07
IGBP1	1.19667599228527e-07	-1.8270509955612	0.158	0.5	4.22426625276699e-05
ADA	6.21071210623766e-05	-1.86617601354966	0.372	0.647	0.0219238137350189
BACH2	0.0317663424743781	-1.90558439810789	0.041	0.118	1
CD300A	6.79985433863932e-05	-1.9157086153816	0.074	0.265	0.0240034858153968
PSEN1	0.0106944106100509	-1.92152594197692	0.048	0.147	1
RPN2	5.71054284167873e-11	-1.94869463819599	0.464	0.824	2.01582162311259e-08
STAT1	0.0356799320905526	-1.98153325134119	0.042	0.118	1
FOXP1	0.0291912325843906	-2.12797681944434	0.041	0.118	1
PDIA4	7.7682136763127e-09	-2.16308062040026	0.083	0.382	2.74217942773838e-06
GAPDH	3.23099657908035e-14	-2.26554020233338	0.961	0.971	1.14054179241536e-11
SNCA	4.33699816695833e-06	-2.26617411336436	0.062	0.265	0.00153096035293629
LGALS9	2.1251348853839e-11	-2.32157072678029	0.359	0.794	7.50172614540518e-09
RUNX3	7.86057198974417e-09	-2.33593495288124	0.086	0.382	2.77478191237969e-06
ZBTB16	1.79274598448734e-07	-2.36898491894814	0.074	0.324	6.3283933252403e-05
IER3	0.000774230266219217	-2.37336335945871	0.035	0.147	0.273303283975384
NINJ2	6.42319034468888e-05	-2.41337903830659	0.036	0.176	0.0226738619167518
CD63	5.45344340624658e-15	-2.45120600719688	0.454	0.882	1.92506552240504e-12
LAP3	5.64919556324285e-16	-2.46306616240694	0.157	0.676	1.99416603382473e-13
PASK	0.000110343430929789	-2.52802160424771	0.039	0.176	0.0389512311182154
BIN2	2.14785389965842e-18	-2.58365630322053	0.123	0.647	7.58192426579423e-16
PTTG2	4.05654590915773e-06	-2.60602411624899	0.039	0.206	0.00143196070593268
PDIA6	2.11320881209276e-14	-2.61830244602742	0.234	0.735	7.45962710668745e-12
STAT5A	6.60767905917454e-11	-2.63027166249566	0.128	0.5	2.33251070788861e-08
STAT3	3.4075533984218e-09	-2.63201932478193	0.116	0.441	1.2028663496429e-06
FUT4	0.000501677940186028	-2.69913352064047	0.033	0.147	0.177092312885668
CTSD	1.95696338036285e-09	-2.7055597897999	0.059	0.324	6.90808073268084e-07
LYN	5.90600437692422e-08	-2.70601990622571	0.191	0.5	2.08481954505425e-05
ANXA5	1.24237172455967e-05	-2.78659636189081	0.069	0.265	0.00438557218769564
MCM2	1.16825839835221e-14	-2.80205183358603	0.169	0.647	4.12395214618331e-12
NAMPT	1.41442098508948e-10	-2.80765797741864	0.072	0.382	4.99290607736588e-08
ITGB2	9.22526225419914e-23	-2.94997851746635	0.079	0.588	3.2565175757323e-20
FOSL1	2.91044179070059e-05	-3.02106161552783	0.016	0.118	0.0102738595211731
PCNA	2.71748488681228e-13	-3.02491394102344	0.185	0.647	9.59272165044736e-11
TOP2A	1.21920410549543e-08	-3.0990641275291	0.035	0.235	4.30379049239888e-06
TYMS	3.07612992781721e-17	-3.23238098481747	0.141	0.647	1.08587386451948e-14
TSPAN32	3.03423185180131e-11	-3.28409602136162	0.025	0.235	1.07108384368586e-08
MCM4	3.77589571642627e-13	-3.51856127499865	0.051	0.353	1.33289118789847e-10
UBE2C	2.35677635354603e-07	-3.63299116384926	0.033	0.206	8.3194205280175e-05
MYC	2.79493571981203e-18	-3.66742466091313	0.048	0.412	9.86612309093645e-16
ARL4C	2.10132311906169e-09	-3.78290187833306	0.024	0.206	7.41767061028778e-07
IL18	2.98183777084097e-31	-3.8175282214427	0.056	0.588	1.05258873310686e-28
AURKB	3.67689897162515e-15	-3.87732613806638	0.042	0.353	1.29794533698368e-12
BIRC3	2.78579292720776e-08	-3.92795221113635	0.008	0.118	9.83384903304339e-06
CXCL8	7.56654405494972e-06	-3.96150477084737	0.08	0.294	0.00267099005139725
TRIB2	0.000262065761871901	-3.98935275580049	0.021	0.118	0.0925092139407811
S100A10	1.27931621254327e-15	-4.02106161552783	0.022	0.265	4.51598623027776e-13
KIAA0101	4.12360344759633e-23	-4.08307127780325	0.101	0.647	1.45563201700151e-20
RNASE6	1.1400766083179e-12	-4.38363169491254	0.007	0.147	4.0244704273622e-10
LGALS1	1.66085572363343e-13	-4.42545187060716	0.042	0.324	5.862820704426e-11
IL1B	2.95424908246128e-32	-4.44096486997849	0.036	0.5	1.04284992610883e-29
SELL	1.00008474961886e-26	-4.75041402558416	0.132	0.735	3.53029916615456e-24
CD244	4.30260019680777e-18	-4.82841653758543	0.006	0.176	1.51881786947314e-15
TARP-refseq	1.11523323406302e-10	-5.02106161552783	0.01	0.147	3.93677331624245e-08
RGS1	7.89487914009935e-22	-5.21370669347023	0.013	0.265	2.78689233645507e-19
CD38	2.38157159194664e-36	-5.29790182088665	0.014	0.382	8.40694771957163e-34
TMEM97	2.14042332867456e-34	-5.34298971041519	0.01	0.324	7.55569435022119e-32
CTSW	9.28942923444094e-43	-5.37155886261196	0.028	0.529	3.27916851975765e-40
CD44	5.4849789449667e-57	-5.50293062328488	0.029	0.647	1.93619756757325e-54
CTSG	2.40225591219241e-15	-5.82841653758543	0.002	0.118	8.4799633700392e-13
SELPLG	2.87161903289291e-48	-5.92795221113635	0.007	0.382	1.0136815186112e-45
TNFSF13B	2.20359344934766e-36	-6.02106161552783	0.006	0.294	7.77868487619724e-34
RNASE2	3.65848783366571e-13	-6.06545573488628	0.004	0.118	1.291446205284e-10
FCER1A	2.9330295646917e-46	-6.82841653758543	0.006	0.353	1.03535943633617e-43
IL12RB2	4.88624249439708e-23	-6.92795221113635	0	0.118	1.72484360052217e-20
KIT	1.61067312798099e-75	-7.1420770164892	0.005	0.5	5.68567614177288e-73
MGST1	1.50308089288218e-105	-8.2207339603642	0.002	0.618	5.3058755518741e-103
CPA3	4.90967279127661e-72	-9.85395162969257	0.001	0.412	1.73311449532064e-69
CLC	4.88624249439708e-23	-12.145182927357	0	0.118	1.72484360052217e-20
