# Supplementary material for: Single-cell multi-omics reveal stage of differentiation and trajectory-dependent immunity-related gene expression patterns in human erythroid cells
Source: Front Immunol. 2024 Aug 29;15:1431303. doi: 10.3389/fimmu.2024.1431303 (PMC11390661; doi:10.3389/fimmu.2024.1431303)
Supplement: Supplementary file 2 [file DataSheet2.zip › Supplementary Data - Differential Gene Expression Analysis/CD8 Effector T-Cells_ALL 1 DGE.csv]

	p_val	avg_log2FC	pct.1	pct.2	p_val_adj
SLC25A37	1.77441767755588e-07	3.58185658985333	0.516	0.109	6.26369440177227e-05
ALAS2	0.0953849953835582	3.31589285298087	0.161	0.07	1
AURKB	0.00058856820600568	3.26819611094957	0.129	0.008	0.207764576720005
UBE2C	0.0102098650643635	2.72387559472576	0.129	0.023	1
BCL2	9.88908457127601e-05	2.43812111239188	0.355	0.086	0.0349084685366043
TYMS	0.00266580458624939	2.26819611094957	0.226	0.055	0.941029018946034
LGALS9	9.18323102593693e-06	2.10720423427727	0.452	0.117	0.00324168055215574
IL12A	0.0263572654997976	2.04580368961312	0.129	0.031	1
LGALS3	0.0116508748666957	1.87587868817081	0.194	0.055	1
CXCL8	0.0539505609554965	1.85315861167073	0.129	0.039	1
EGR1	0.00767594413515443	1.82341126827668	0.258	0.086	1
JUN	0.12585430157202	1.7332134593051	0.419	0.312	1
IL4R	0.00246548832639494	1.60970457480645	0.387	0.156	0.870317379217412
TGFBI	0.0559565403297038	1.56037686244288	0.129	0.039	1
IRF4	0.0560114143955734	1.46084118889197	0.129	0.039	1
NAMPT	0.0053626770188848	1.38975809083049	0.484	0.258	1
IFNGR1	0.00176380309674601	1.36354398753705	0.548	0.273	0.622622493151342
MZB1	0.311073864817522	1.21572869105544	0.161	0.102	1
IL15	0.1515985527347	1.19780678305818	0.129	0.055	1
PASK	0.39973904620536	1.17133457169698	0.161	0.109	1
LAP3	0.0518073041874742	1.1282658498051	0.323	0.172	1
CD28	0.101385106302942	1.04580368961313	0.129	0.047	1
STAT5A	0.0152901147727323	1.04580368961312	0.29	0.109	1
STAT1	0.405858087268744	1.04580368961312	0.161	0.109	1
PCNA	0.00310515812422176	0.995177616543157	0.581	0.297	1
GZMK	0.000521709352406472	0.992254221336391	0.774	0.414	0.184163401399485
BAX	0.000689734364677432	0.967801177611852	0.774	0.406	0.243476230731133
MCM2	0.206500944619224	0.930326472193189	0.129	0.062	1
ANXA5	0.112438505107872	0.890525464135214	0.387	0.258	1
RGS1	0.000500755207315046	0.878654704114665	0.871	0.664	0.176766588182211
ITGAM	0.0391989702799374	-0.90839262077375	0.129	0.328	1
IL7R	0.183003006287095	-0.9421234780863	0.419	0.492	1
KLRC3	0.452117558431049	-0.954196310386875	0.129	0.18	1
CD52	0.00139248047060897	-0.999299196667415	0.903	0.906	0.491545606124966
GIMAP2	0.15870918203523	-1.02458563827827	0.097	0.203	1
FCGR3A	0.0574941522374363	-1.05853297020161	0.129	0.305	1
CCL4	0.626683761759924	-1.09296038034273	0.419	0.422	1
MS4A1	0.220231217489929	-1.12412131182919	0.032	0.102	1
FCER1G	0.761144640583336	-1.16920920135773	0.097	0.109	1
KLRF1	0.425868150096632	-1.25187685902756	0.161	0.211	1
CCL3	0.659306887690487	-1.30469355747101	0.129	0.148	1
GIMAP5	0.183680154567126	-1.34651373316564	0.032	0.109	1
TNF	0.402488384830462	-1.41362792902417	0.097	0.148	1
GZMB	0.0397320167909274	-1.42992974135327	0.194	0.367	1
CD24	0.530808353311235	-1.47775826644389	0.097	0.133	1
LAIR2	0.215440958307716	-1.47775826644389	0.032	0.102	1
S100A9	0.970510004469002	-1.554109152574	0.129	0.133	1
ZNF683	0.0795170916241429	-1.5980525001616	0.032	0.148	1
GZMH	0.0159595474185578	-1.60954813899943	0.323	0.492	1
IFNG	0.0628554656063611	-1.98394365378093	0.065	0.203	1
KLRC1	0.127430057600616	-2.12412131182919	0.032	0.125	1
GNLY	0.000963412306497993	-2.14954390870909	0.129	0.453	0.340084544193792
TRDC	0.0258528820315541	-2.31565276946087	0.129	0.312	1
CD160	0.0126092971672197	-2.47775826644389	0.032	0.227	1
CD4	0.0330037682257139	-3.44604940671655	0	0.133	1
