# Supplementary material for: Single-cell multi-omics reveal stage of differentiation and trajectory-dependent immunity-related gene expression patterns in human erythroid cells
Source: Front Immunol. 2024 Aug 29;15:1431303. doi: 10.3389/fimmu.2024.1431303 (PMC11390661; doi:10.3389/fimmu.2024.1431303)
Supplement: Supplementary file 2 [file DataSheet2.zip › Supplementary Data - Differential Gene Expression Analysis/CD4 Memory T-Cells_ALL 3 DGE.csv]

	p_val	avg_log2FC	pct.1	pct.2	p_val_adj
MS4A1	2.50007187381124e-15	5.15371723525516	0.457	0.008	8.82525371455369e-13
PIK3AP1	5.2519749313412e-24	4.22606807947985	0.761	0.031	1.85394715076344e-21
CD24	7.60085237262465e-22	3.68571088087985	0.891	0.115	2.6831008875365e-19
CD22	2.16709606942867e-18	3.65670243380971	0.609	0.023	7.64984912508319e-16
PAX5	1.73985917495689e-10	3.41675164108896	0.435	0.046	6.14170288759782e-08
MZB1	5.29824385550468e-19	3.28430134506531	0.804	0.092	1.87028008099315e-16
VPREB3	1.12076883013749e-21	3.21881226347705	0.891	0.099	3.95631397038533e-19
CD79A	4.65537491018109e-20	3.03592985714802	0.848	0.092	1.64334734329393e-17
NKG7	0.0187944612828172	2.98629908942342	0.217	0.092	1
LAT2	2.35035235691831e-19	2.92489854475928	0.783	0.076	8.29674381992162e-17
TYMS	4.9105166264021e-11	2.88837266873417	0.478	0.053	1.73341236911994e-08
IGHM-membrane	2.65647036118629e-23	2.67978604692275	0.913	0.084	9.37734037498759e-21
HLA.DRA	3.33202987016824e-16	2.53734178190254	0.87	0.153	1.17620654416939e-13
TCL1A	3.0902457080006e-20	2.50986104548044	0.87	0.107	1.09085673492421e-17
CD9	0.000702241168780369	2.50986104548044	0.196	0.038	0.24789113257947
IGHM-secreted	9.53478004814765e-12	2.50986104548044	0.543	0.069	3.36577735699612e-09
MME	1.06501959605627e-08	2.50986104548044	0.435	0.069	3.75951917407863e-06
HLA.DMA	4.6204646015823e-11	2.39738631622203	0.587	0.099	1.63102400435855e-08
POU2AF1	4.64945176130556e-06	2.34636231319756	0.348	0.069	0.00164125647174086
TBX21	0.0224742542124531	2.31721596753804	0.13	0.038	1
IRF8	0.0349619439327933	2.24682663964664	0.109	0.031	1
BLNK	0.0455161964969125	2.24682663964664	0.13	0.046	1
GZMK	0.012560113041409	2.24387935559631	0.304	0.153	1
CHI3L2	0.0239129349051001	2.16193774206013	0.13	0.038	1
FOXO1	0.0207961714865627	2.06928845409446	0.239	0.122	1
HAVCR2	0.0169167032600726	1.99528787265068	0.109	0.023	1
HLA.DPA1	1.06263204758328e-13	1.97934632878166	0.913	0.221	3.75109112796898e-11
CXCR4	5.9401149567492e-15	1.88679393973378	1	0.87	2.09686057973247e-12
CD74	1.974679453013e-12	1.63430841640493	1	0.893	6.97061846913589e-10
DUSP2	0.0224550919977123	1.60501827852078	0.522	0.397	1
RUNX3	1.14497570125724e-05	1.52693455883938	0.717	0.504	0.00404176422543805
CXCR3	0.00638053223479427	1.50986104548044	0.239	0.084	1
BTG1	6.96883775702189e-12	1.49763474314718	1	0.855	2.45999972822873e-09
IGLC3	1.38972038916098e-12	1.48477006451761	0.804	0.16	4.90571297373827e-10
DUSP1	6.67691714631157e-10	1.4788658933726	0.978	0.908	2.35695175264798e-07
CST7	0.810326359994076	1.45541326145806	0.196	0.237	1
JUN	1.9782284867831e-06	1.40294584156393	0.63	0.267	0.000698314655834435
IFNGR1	0.0297790941868051	1.38787052110183	0.261	0.13	1
CD69	1.19090494351092e-07	1.37539513084614	0.957	0.763	4.20389445059354e-05
FOSB	5.37301737126149e-10	1.36228525232942	1	0.893	1.89667513205531e-07
GZMA	0.120179975060969	1.33583164570539	0.239	0.145	1
LGALS9	0.000114287010262231	1.32543647434301	0.5	0.191	0.0403433146225676
IL12RB1	0.193002358957919	1.31721596753804	0.109	0.053	1
NAMPT	0.0145464274183373	1.30341016801301	0.326	0.176	1
RGS1	0.000465641364795091	1.2415845548311	0.848	0.618	0.164371401772667
ADA	3.97372408526626e-06	1.21809492110333	0.696	0.252	0.00140272460209899
TIAF1	0.00293091689275232	1.18793295059307	0.609	0.366	1
IL7R	2.09685570405294e-05	1.11582384481415	0.87	0.84	0.00740190063530689
MYC	0.255664255102692	1.11131166899016	0.174	0.115	1
IFITM3	4.09080760477286e-07	1.08626153269817	0.891	0.481	0.000144405508448482
CBLB	0.2737890962485	1.05734884078293	0.196	0.137	1
APOBEC3G	0.312880613387616	1.05042942684314	0.174	0.122	1
LIPA	0.244673904949354	1.04688906913789	0.261	0.206	1
YBX3	9.68411520971284e-13	1.04037576217922	0.826	0.16	3.41849266902863e-10
HLA.DQB1	0.0342003538366225	1.04037576217922	0.196	0.076	1
FAS	0.0462285460146883	1.0244342183102	0.196	0.084	1
TXK	0.0134266245014453	1.0244342183102	0.326	0.153	1
CD27	0.122015424592089	1.02231104641723	0.478	0.458	1
DOCK8	0.10848183783764	0.999666313161253	0.413	0.344	1
S100A9	0.50391129293954	0.964426908945919	0.174	0.137	1
LEF1	0.000356286411623585	0.955925440379906	0.935	0.71	0.125769103303126
BAX	0.0118371100843201	0.952643535242186	0.609	0.427	1
PRDM1	0.00809296758333811	0.924898544759281	0.283	0.107	1
PIK3IP1	8.54392024974319e-06	0.909791652369073	0.957	0.748	0.00301600384815935
LAP3	0.154999446718974	0.895151201365229	0.283	0.191	1
PDIA6	0.117240808808463	0.863498000095138	0.457	0.336	1
TRAT1	0.291907607511909	-0.859372764185282	0.348	0.397	1
LAT	0.00216612503282657	-0.914348099696657	0.543	0.695	0.76464213658778
CCND2	0.0234050598834972	-0.958287790257969	0.152	0.344	1
CD7	0.861322135661594	-1.00471212734932	0.13	0.13	1
TNF	0.224636484000065	-1.11462981942736	0.13	0.206	1
IGKC	0.302194818232674	-1.52576286425028	0.109	0.061	1
TNFSF10	0.113158969410388	-1.53453307387802	0.065	0.153	1
IL4R	0.00150865924266964	-1.81206704940693	0.152	0.397	0.532556712662382
TCF7	0.00535706996471871	-2.49013895451956	0.022	0.191	1
CD3G	0.000720780130491468	-2.66006395596188	0.043	0.282	0.254435386063488
DPP4	0.00245036324678693	-3.39702955012808	0	0.176	0.864978226115786
