# Supplementary material for: Single-cell multi-omics reveal stage of differentiation and trajectory-dependent immunity-related gene expression patterns in human erythroid cells
Source: Front Immunol. 2024 Aug 29;15:1431303. doi: 10.3389/fimmu.2024.1431303 (PMC11390661; doi:10.3389/fimmu.2024.1431303)
Supplement: Supplementary file 2 [file DataSheet2.zip › Supplementary Data - Differential Gene Expression Analysis/CD4 Nai╠êve T-Cells_ALL 2 DGE.csv]

	p_val	avg_log2FC	pct.1	pct.2	p_val_adj
MCM4	0.00413345621845929	1.77920388174345	0.109	0.02	1
ALAS2	0.476491062340878	0.959570629907414	0.152	0.113	1
MYC	0.00699879636235838	0.856371742265915	0.196	0.064	1
APOBEC3G	0.401314685957783	-0.858226038871837	0.065	0.103	1
MZB1	0.792004888766593	-0.858226038871837	0.13	0.133	1
FAM65B	0.0398632802895476	-0.861828275552032	0.478	0.557	1
LAT	0.00073469203020978	-0.863027025135658	0.674	0.773	0.259346286664052
LCK	1.11928607534614e-05	-0.86495190206015	0.783	0.887	0.00395107984597187
BCL2	0.105098405282405	-0.870198680537913	0.196	0.3	1
IFNGR1	0.576098982289847	-0.880593851900291	0.13	0.153	1
CTSW	0.473651473885447	-0.925970645507671	0.239	0.251	1
TRBC2	5.87462052002797e-06	-0.934456245352295	0.935	0.985	0.00207374104356987
BIN2	0.00392425346912803	-0.936520564848581	0.739	0.704	1
CD3E	1.42773580476461e-11	-0.950184876936374	1	0.98	5.03990739081908e-09
STAT4	0.49875367531832	-0.953383271912177	0.196	0.227	1
IL2RB	0.400333051197688	-0.957761712422751	0.109	0.148	1
PDIA4	0.749280198970952	-0.981608454377119	0.109	0.118	1
CD4	0.00402573572135046	-0.99244697863247	0.543	0.655	1
RUNX3	0.0595950828846825	-1.03510380095592	0.304	0.404	1
TNFSF10	0.586825573629304	-1.05087111681423	0.13	0.148	1
IL4R	0.0610886582534295	-1.06209837223749	0.348	0.438	1
DUSP2	0.667805499474509	-1.06767940450079	0.109	0.123	1
IFITM2	0.000130142063024079	-1.08796043554945	0.609	0.749	0.0459401482475
CD52	7.17243779804668e-14	-1.10615355231542	0.957	1	2.53187054271048e-11
IFITM3	0.0319125735678339	-1.10615355231542	0.391	0.488	1
IGHM-membrane	0.155711777405106	-1.13833395806457	0.043	0.113	1
LAP3	0.369549310683987	-1.16403446839592	0.13	0.172	1
ZAP70	0.0623854670518297	-1.1801541337592	0.13	0.251	1
CD44	0.000152300967408307	-1.2081081953302	0.609	0.685	0.0537622414951324
GNAI2	0.0214999774634039	-1.27855783782019	0.261	0.399	1
CD74	7.27180365655264e-07	-1.28404337690392	0.609	0.862	0.000256694669076308
CNOT2	0.0141771510398511	-1.32637487461024	0.196	0.365	1
CTLA4	0.0636920723938912	-1.47293588298704	0.065	0.172	1
ICOS	0.112765852642905	-1.6424973478164	0.174	0.266	1
STAT5A	0.0251939536592018	-2.00797315837652	0.043	0.172	1
IGKC	0.525836596639748	-2.01473052455183	0.087	0.113	1
CHI3L2	0.0056514031650141	-3.28449079357393	0	0.148	1
LGALS1	0.00913786729190688	-4.16200678704894	0	0.133	1
