# Supplementary material for: Single-cell multi-omics reveal stage of differentiation and trajectory-dependent immunity-related gene expression patterns in human erythroid cells
Source: Front Immunol. 2024 Aug 29;15:1431303. doi: 10.3389/fimmu.2024.1431303 (PMC11390661; doi:10.3389/fimmu.2024.1431303)
Supplement: Supplementary file 2 [file DataSheet2.zip › Supplementary Data - Differential Gene Expression Analysis/Classical Monocytes_ALL 1 DGE.csv]

	p_val	avg_log2FC	pct.1	pct.2	p_val_adj
FCER1A	0.000301841041142518	3.84931529453976	0.238	0.048	0.106549887523309
JCHAIN	0.00129741619594567	2.92714943459232	0.143	0.02	0.457987917168822
STAT1	0.00155118308528687	2.44172260742208	0.19	0.036	0.547567629106265
PASK	0.0319554726052408	2.31619172533822	0.143	0.04	1
CD69	0.0133178488368463	2.09379930400177	0.143	0.032	1
SNCA	0.142981781321008	2.07672579064283	0.143	0.064	1
GAB2	0.00824345884612987	1.91626111844958	0.19	0.048	1
TARP-refseq	0.0918308192371913	1.50883680328061	0.238	0.116	1
CNOT2	0.462104666404641	1.4796904576211	0.143	0.096	1
TSPAN32	0.541875797869158	1.4796904576211	0.143	0.104	1
CST7	0.0829393177973684	1.45369524908815	0.238	0.12	1
SLC25A37	0.86287269624029	1.44172260742208	0.095	0.112	1
HLA.DPA1	0.677420704888781	1.41144004048603	0.571	0.649	1
IL1B	0.514732869656211	1.25729803628465	0.286	0.239	1
IL4R	0.441614919284225	1.22167412655393	0.19	0.139	1
STAT5A	0.458588749759866	1.14626672389591	0.143	0.096	1
IL1RN	0.551607042530113	1.11979451253471	0.143	0.108	1
FAM65B	0.084655812314439	1.11979451253471	0.238	0.108	1
CCL3	0.605314492932538	1.07938024408881	0.286	0.259	1
IGKC	0.106555907373347	1.02902904861153	0.19	0.084	1
PDIA4	0.698012798642933	1.01851117669753	0.238	0.207	1
STAT6	0.297399716777749	0.994263630450856	0.143	0.076	1
CD163	0.517843288862349	0.994263630450855	0.143	0.1	1
TOP2A	0.733672046901557	0.891170137486752	0.143	0.127	1
LAMP1	0.021672179944323	-0.886748333332058	0.381	0.61	1
NINJ2	0.263414341474862	-0.912626965157663	0.048	0.131	1
QPCT	0.114661854934711	-1.0354837129432	0.048	0.183	1
CD14	0.0447889958068838	-1.11565406162718	0.476	0.637	1
BPI	0.186294788645565	-1.22812879088559	0.048	0.151	1
TNFSF8	0.10079706014799	-1.50823671007833	0	0.116	1
MCM4	0.100978925550025	-1.74270196371535	0	0.116	1
CXCL2	0.0992080819971656	-2.27875486395556	0.048	0.187	1
